# Supplementary material for: Methyl 2-(N-methoxy­carbonyl­meth­yl-N-methylsulfamo­yl)benzoate
Source: Acta Crystallogr Sect E Struct Rep Online. 2009 Feb 4;65(Pt 3):o449. doi: 10.1107/S1600536809003742 (PMC2968464; doi:10.1107/S1600536809003742)
Supplement: Supplementary file 1 [file e-65-0o449-sup1.cif]

##############################################################################
###                                                                        ###
###        Electronic paper (Acta Crystallographica Section E)             ###
###                                                                        ###
##############################################################################
#                                                                            #
# This CIF contains the data in a paper accepted for publication in Acta     #
# Crystallographica Section E. It conforms to the requirements of Notes      #
# for Authors for Section E, and has been peer reviewed under the auspices   #
# of the IUCr Commission on Journals.                                        #
#                                                                            #
# Full details of the Crystallographic Information File format               #
# are given in the paper "The Crystallographic Information File (CIF):       #
# a New Standard Archive File for Crystallography" by S. R. Hall, F. H.      #
# Allen and I. D. Brown [Acta Cryst. (1991), A47, 655-685].                  #
#                                                                            #
# The current version of the core CIF dictionary is obtainable from          #
# ftp://ftp.iucr.org/pub/cif_core.dic. The current version number is 2.4.    #
#                                                                            #
# Software is freely available for graphical display of the structure(s) in  #
# this CIF.  For information consult the CIF home page http://www.iucr.org/  #
# cif/home.html                                                              #
#                                                                            #
# This file may be used for bona fide research purposes within the           #
# scientific community so long as proper attribution is given to the journal # 
# article from which it was obtained.                                        #
#                                                                            #
##############################################################################
                                             
data_global
_audit_creation_method     ?
_journal_date_recd_electronic     2009-01-24
_journal_date_accepted     2009-01-30
_journal_name_full     'Acta Crystallographica, Section E'
_journal_year     2009
_journal_volume     65
_journal_issue      3
_journal_page_first     o449
_journal_page_last     o449
_journal_paper_category     QO
_journal_coeditor_code     HK2618
_publ_contact_author
;
Muhammad Nawaz Tahir
University of Sargodha,
Department of Physics,
Sargodha
Pakistan
;
_publ_contact_author_email     'dmntahir_uos@yahoo.com'
_publ_contact_author_fax     '0092 48 32 22 121'
_publ_contact_author_phone     '0092 48 92 30 170'
_publ_section_title
;
Methyl 2-(<i>N</i>-methoxycarbonylmethyl-<i>N</i>-methylsulfamoyl)benzoate
;
loop_
    _publ_author_name
    _publ_author_address
    'Naeem Ahmad'
;
Department of Chemistry,
Government College University,
Lahore
Pakistan
;
    'Tahir, M. Nawaz'
;
Department of Physics,
University of Sargodha,
Sargodha
Pakistan
;
    'Durre Shahwar'
;
Department of Chemistry,
Government College University,
Lahore
Pakistan
;
    'Muhammad Akmal Khan'
;
Department of Chemistry,
Government College University,
Lahore
Pakistan
;
    'Uzma Sana'
;
Department of Chemistry,
Government College University,
Lahore
Pakistan
;
data_I
_audit_creation_method     SHELXL-97
_chemical_name_systematic
;
Methyl 2-(<i>N</i>-methoxycarbonylmethyl-<i>N</i>-methylsulfamoyl)benzoate
;
_chemical_name_common     ?
_chemical_formula_moiety     'C12 H15 N O6 S'
_chemical_formula_sum     'C12 H15 N O6 S'
_chemical_formula_iupac     'C12 H15 N O6 S'
_chemical_formula_weight     301.31
_chemical_melting_point     ?
_symmetry_cell_setting     orthorhombic
_symmetry_space_group_name_H-M     'P 21 21 21'
_symmetry_space_group_name_Hall     'P 2ac 2ab'
loop_
    _symmetry_equiv_pos_site_id
    _symmetry_equiv_pos_as_xyz
    1 x,y,z
    2 1/2-x,-y,1/2+z
    3 1/2+x,1/2-y,-z
    4 -x,1/2+y,1/2-z
_cell_length_a     8.5830(3)
_cell_length_b     9.0966(3)
_cell_length_c     18.3329(7)
_cell_angle_alpha     90
_cell_angle_beta     90
_cell_angle_gamma     90
_cell_volume     1431.36(9)
_cell_formula_units_Z     4
_cell_measurement_reflns_used     3558
_cell_measurement_theta_min     2.22
_cell_measurement_theta_max     28.30
_cell_measurement_temperature     296(2)
_exptl_crystal_description     prism
_exptl_crystal_colour     colorless
_exptl_crystal_size_max     0.22
_exptl_crystal_size_mid     0.18
_exptl_crystal_size_min     0.15
_exptl_crystal_density_diffrn     1.398
_exptl_crystal_density_meas     ?
_exptl_crystal_density_method     'not measured'
_exptl_crystal_F_000     632
_exptl_absorpt_coefficient_mu     0.250
_exptl_absorpt_correction_type     multi-scan
_exptl_absorpt_process_details     '(SADABS; Bruker, 2005)'
_exptl_absorpt_correction_T_min     0.942
_exptl_absorpt_correction_T_max     0.965
_exptl_special_details
;
;
_diffrn_ambient_temperature     296(2)
_diffrn_radiation_type     MoK\a
_diffrn_radiation_wavelength     0.71073
_diffrn_radiation_source     'fine-focus sealed tube'
_diffrn_radiation_monochromator     graphite
_diffrn_measurement_device_type     'Bruker Kappa APEXII CCD'
_diffrn_measurement_method     \w
_diffrn_detector_area_resol_mean     7.40
_diffrn_reflns_number     16627
_diffrn_reflns_av_R_equivalents     0.0394
_diffrn_reflns_av_sigmaI/netI     0.0418
_diffrn_reflns_theta_min     2.22
_diffrn_reflns_theta_max     28.30
_diffrn_reflns_theta_full     28.30
_diffrn_measured_fraction_theta_max     0.999
_diffrn_measured_fraction_theta_full     0.999
_diffrn_reflns_limit_h_min     -11
_diffrn_reflns_limit_h_max     7
_diffrn_reflns_limit_k_min     -12
_diffrn_reflns_limit_k_max     10
_diffrn_reflns_limit_l_min     -24
_diffrn_reflns_limit_l_max     24
_diffrn_standards_number     0
_diffrn_standards_interval_count     ?
_diffrn_standards_interval_time     ?
_diffrn_standards_decay_%     ?
_refine_special_details
;
Refinement of <i>F</i>^2^ against ALL reflections. The weighted <i>R</i>-factor
<i>wR</i> and goodness of fit <i>S</i> are based on <i>F</i>^2^, conventional
<i>R</i>-factors <i>R</i> are based on <i>F</i>, with <i>F</i> set to zero for
negative <i>F</i>^2^. The threshold expression of <i>F</i>^2^ >
\s(<i>F</i>^2^) is used only for calculating <i>R</i>-factors(gt) <i>etc</i>.
and is not relevant to the choice of reflections for refinement.
<i>R</i>-factors based on <i>F</i>^2^ are statistically about twice as large
as those based on <i>F</i>, and <i>R</i>- factors based on ALL data will be
even larger.
;
_reflns_number_total     3558
_reflns_number_gt     2513
_reflns_threshold_expression     I>2\s(I)
_refine_ls_structure_factor_coef     Fsqd
_refine_ls_matrix_type     full
_refine_ls_R_factor_all     0.0685
_refine_ls_R_factor_gt     0.0398
_refine_ls_wR_factor_gt     0.0864
_refine_ls_wR_factor_ref     0.0977
_refine_ls_goodness_of_fit_ref     1.011
_refine_ls_restrained_S_all     1.011
_refine_ls_number_reflns     3558
_refine_ls_number_parameters     184
_refine_ls_number_restraints     0
_refine_ls_hydrogen_treatment     constr
_refine_ls_weighting_scheme     calc
_refine_ls_weighting_details
         'calc w=1/[\s^2^(Fo^2^)+(0.0476P)^2^+0.0688P] where P=(Fo^2^+2Fc^2^)/3'
_atom_sites_solution_hydrogens     geom
_atom_sites_solution_primary     direct
_atom_sites_solution_secondary     difmap
_refine_ls_shift/su_max     0.000
_refine_ls_shift/su_mean     0.000
_refine_diff_density_max     0.155
_refine_diff_density_min     -0.237
_refine_ls_extinction_method     none
_refine_ls_extinction_coef     ?
_refine_ls_abs_structure_details     'Flack (1983), 1509 Friedel pairs'
_refine_ls_abs_structure_Flack     0.12(8)
loop_
    _atom_type_symbol
    _atom_type_description
    _atom_type_scat_dispersion_real
    _atom_type_scat_dispersion_imag
    _atom_type_scat_source
    'C' 'C' 0.0033 0.0016
                         'International Tables Vol C Tables 4.2.6.8 and 6.1.1.4'
    'H' 'H' 0.0000 0.0000
                         'International Tables Vol C Tables 4.2.6.8 and 6.1.1.4'
    'N' 'N' 0.0061 0.0033
                         'International Tables Vol C Tables 4.2.6.8 and 6.1.1.4'
    'O' 'O' 0.0106 0.0060
                         'International Tables Vol C Tables 4.2.6.8 and 6.1.1.4'
    'S' 'S' 0.1246 0.1234
                         'International Tables Vol C Tables 4.2.6.8 and 6.1.1.4'
_computing_data_collection     'APEX2 (Bruker, 2007)'
_computing_cell_refinement     'APEX2 (Bruker, 2007)'
_computing_data_reduction     'SAINT (Bruker, 2007)'
_computing_structure_solution     'SHELXS97 (Sheldrick, 2008)'
_computing_structure_refinement     'SHELXL97 (Sheldrick, 2008)'
_computing_molecular_graphics
                  'ORTEP-3 for Windows (Farrugia, 1997) and PLATON (Spek, 2003)'
_computing_publication_material
                                'WinGX (Farrugia, 1999) and PLATON (Spek, 2003)'
loop_
    _atom_site_type_symbol
    _atom_site_label
    _atom_site_fract_x
    _atom_site_fract_y
    _atom_site_fract_z
    _atom_site_U_iso_or_equiv
    _atom_site_thermal_displace_type
    _atom_site_calc_flag
    _atom_site_refinement_flags
    _atom_site_occupancy
    S S1 0.48790(6) 0.03278(6) 0.16077(3) 0.0454(2) Uani . . 1.000
    O O1 0.78607(18) 0.0316(2) 0.03285(9) 0.0594(6) Uani . . 1.000
    O O2 0.8987(2) -0.15351(18) 0.09228(8) 0.0578(6) Uani . . 1.000
    O O3 0.5106(2) -0.09093(17) 0.11432(8) 0.0528(5) Uani . . 1.000
    O O4 0.3864(2) 0.0227(2) 0.22151(9) 0.0730(7) Uani . . 1.000
    O O5 0.1989(2) 0.0586(2) 0.01831(11) 0.0744(8) Uani . . 1.000
    O O6 0.3568(3) 0.0937(2) -0.07700(10) 0.0802(8) Uani . . 1.000
    N N1 0.4279(2) 0.1681(2) 0.11144(10) 0.0534(7) Uani . . 1.000
    C C1 0.6735(3) 0.0822(2) 0.19630(11) 0.0437(7) Uani . . 1.000
    C C2 0.6751(3) 0.1563(3) 0.26251(12) 0.0581(8) Uani . . 1.000
    C C3 0.8149(4) 0.1958(3) 0.29366(16) 0.0783(11) Uani . . 1.000
    C C4 0.9518(4) 0.1598(3) 0.26066(17) 0.0883(12) Uani . . 1.000
    C C5 0.9524(3) 0.0831(3) 0.19607(15) 0.0705(10) Uani . . 1.000
    C C6 0.8129(3) 0.0454(2) 0.16210(12) 0.0453(7) Uani . . 1.000
    C C7 0.8263(2) -0.0253(3) 0.08873(12) 0.0451(7) Uani . . 1.000
    C C8 0.9334(3) -0.2224(3) 0.02298(14) 0.0691(10) Uani . . 1.000
    C C9 0.4512(3) 0.1665(3) 0.03348(12) 0.0551(8) Uani . . 1.000
    C C10 0.3184(3) 0.0993(3) -0.00666(13) 0.0524(8) Uani . . 1.000
    C C11 0.3366(4) 0.2883(3) 0.14377(16) 0.0815(11) Uani . . 1.000
    C C12 0.2408(5) 0.0357(5) -0.12639(17) 0.1163(16) Uani . . 1.000
    H H2 0.58187 0.17913 0.28577 0.0698 Uiso . . 1.000
    H H3 0.81583 0.24736 0.33747 0.0940 Uiso . . 1.000
    H H4 1.04565 0.18742 0.28200 0.1058 Uiso . . 1.000
    H H5 1.04666 0.05609 0.17491 0.0846 Uiso . . 1.000
    H H8A 0.83789 -0.24343 -0.00223 0.1037 Uiso . . 1.000
    H H8B 0.98933 -0.31225 0.03123 0.1037 Uiso . . 1.000
    H H8C 0.99584 -0.15722 -0.00600 0.1037 Uiso . . 1.000
    H H9A 0.54547 0.11201 0.02250 0.0661 Uiso . . 1.000
    H H9B 0.46577 0.26658 0.01653 0.0661 Uiso . . 1.000
    H H11A 0.37475 0.38079 0.12602 0.1224 Uiso . . 1.000
    H H11B 0.34631 0.28520 0.19591 0.1224 Uiso . . 1.000
    H H11C 0.22901 0.27731 0.13049 0.1224 Uiso . . 1.000
    H H12A 0.21196 -0.06164 -0.11128 0.1744 Uiso . . 1.000
    H H12B 0.28284 0.03215 -0.17488 0.1744 Uiso . . 1.000
    H H12C 0.15056 0.09800 -0.12580 0.1744 Uiso . . 1.000
loop_
    _atom_site_aniso_label
    _atom_site_aniso_U_11
    _atom_site_aniso_U_22
    _atom_site_aniso_U_33
    _atom_site_aniso_U_12
    _atom_site_aniso_U_13
    _atom_site_aniso_U_23
    S1 0.0541(3) 0.0436(3) 0.0386(3) -0.0130(3) 0.0029(3) -0.0013(3)
    O1 0.0599(9) 0.0687(12) 0.0497(9) 0.0096(9) 0.0026(8) 0.0119(9)
    O2 0.0758(11) 0.0440(10) 0.0535(10) 0.0095(9) -0.0038(8) -0.0040(8)
    O3 0.0687(10) 0.0402(8) 0.0495(8) -0.0140(8) -0.0024(9) -0.0063(7)
    O4 0.0796(11) 0.0836(13) 0.0558(10) -0.0252(11) 0.0226(9) -0.0036(10)
    O5 0.0505(10) 0.0879(16) 0.0849(13) -0.0031(10) -0.0139(10) -0.0223(12)
    O6 0.1054(14) 0.0852(14) 0.0501(11) 0.0268(12) -0.0149(10) -0.0049(10)
    N1 0.0599(11) 0.0491(12) 0.0511(11) 0.0039(9) -0.0131(9) -0.0068(10)
    C1 0.0611(13) 0.0340(12) 0.0360(11) -0.0023(10) -0.0100(10) 0.0024(9)
    C2 0.0782(16) 0.0507(15) 0.0455(13) 0.0060(14) -0.0108(12) -0.0074(12)
    C3 0.100(2) 0.069(2) 0.0658(18) 0.0140(18) -0.0382(17) -0.0274(15)
    C4 0.084(2) 0.077(2) 0.104(2) 0.0090(17) -0.0509(18) -0.0333(19)
    C5 0.0603(15) 0.0640(18) 0.0873(19) 0.0066(13) -0.0235(14) -0.0177(15)
    C6 0.0534(11) 0.0350(13) 0.0476(12) 0.0020(10) -0.0107(11) -0.0001(11)
    C7 0.0418(11) 0.0428(13) 0.0506(13) -0.0012(10) -0.0020(10) 0.0018(11)
    C8 0.0825(18) 0.0591(18) 0.0657(16) 0.0050(14) 0.0069(14) -0.0177(14)
    C9 0.0541(13) 0.0553(16) 0.0559(14) -0.0002(11) -0.0089(11) 0.0131(12)
    C10 0.0553(14) 0.0493(14) 0.0526(15) 0.0177(12) -0.0147(12) -0.0042(12)
    C11 0.0798(19) 0.0618(19) 0.103(2) 0.0132(16) -0.0086(17) -0.0203(17)
    C12 0.148(3) 0.124(3) 0.077(2) 0.057(3) -0.064(2) -0.044(2)
_geom_special_details
;
Bond distances, angles <i>etc</i>. have been calculated using the rounded
fractional coordinates. All su's are estimated from the variances of the
(full) variance-covariance matrix. The cell e.s.d.'s are taken into account in
the estimation of distances, angles and torsion angles
;
loop_
    _geom_bond_atom_site_label_1
    _geom_bond_atom_site_label_2
    _geom_bond_site_symmetry_1
    _geom_bond_site_symmetry_2
    _geom_bond_distance
    _geom_bond_publ_flag
    S1 O3 . . 1.4246(16) no
    S1 O4 . . 1.4168(18) no
    S1 N1 . . 1.6119(19) no
    S1 C1 . . 1.779(3) no
    O1 C7 . . 1.199(3) no
    O2 C7 . . 1.323(3) no
    O2 C8 . . 1.448(3) no
    O5 C10 . . 1.183(3) no
    O6 C10 . . 1.332(3) no
    O6 C12 . . 1.446(4) no
    N1 C9 . . 1.443(3) no
    N1 C11 . . 1.470(3) no
    C1 C2 . . 1.389(3) no
    C1 C6 . . 1.392(3) no
    C2 C3 . . 1.377(4) no
    C3 C4 . . 1.362(5) no
    C4 C5 . . 1.374(4) no
    C5 C6 . . 1.393(4) no
    C6 C7 . . 1.495(3) no
    C9 C10 . . 1.488(4) no
    C2 H2 . . 0.9300 no
    C3 H3 . . 0.9300 no
    C4 H4 . . 0.9300 no
    C5 H5 . . 0.9300 no
    C8 H8A . . 0.9600 no
    C8 H8B . . 0.9600 no
    C8 H8C . . 0.9600 no
    C9 H9A . . 0.9700 no
    C9 H9B . . 0.9700 no
    C11 H11A . . 0.9600 no
    C11 H11B . . 0.9600 no
    C11 H11C . . 0.9600 no
    C12 H12A . . 0.9600 no
    C12 H12B . . 0.9600 no
    C12 H12C . . 0.9600 no
loop_
    _geom_contact_atom_site_label_1
    _geom_contact_atom_site_label_2
    _geom_contact_distance
    _geom_contact_site_symmetry_1
    _geom_contact_site_symmetry_2
    _geom_contact_publ_flag
    S1 O1 3.4712(17) . . no
    O1 S1 3.4712(17) . . no
    O1 O3 3.011(2) . . no
    O1 C9 3.125(3) . . no
    O1 C9 3.321(3) . 3_555 no
    O1 C10 3.403(3) . 3_555 no
    O3 O1 3.011(2) . . no
    O3 C8 3.108(3) . 3_445 no
    O3 C7 2.814(2) . . no
    O3 C10 3.261(3) . . no
    O4 C12 3.041(4) . 2_555 no
    O4 C2 3.387(3) . 4_645 no
    O5 N1 2.788(3) . . no
    O5 C11 3.325(3) . . no
    O5 C9 3.417(3) . 3_455 no
    O1 H8C 2.5900 . . no
    O1 H9B 2.5600 . 3_555 no
    O1 H8A 2.6200 . . no
    O1 H9A 2.2000 . . no
    O2 H4 2.7600 . 4_745 no
    O2 H5 2.7500 . . no
    O2 H3 2.9100 . 4_745 no
    O3 H2 2.8900 . 4_645 no
    O3 H8B 2.8200 . 3_445 no
    O3 H9A 2.5200 . . no
    O4 H2 2.5000 . . no
    O4 H11B 2.4600 . . no
    O4 H12B 2.4400 . 2_555 no
    O5 H8C 2.6600 . 1_455 no
    O5 H12A 2.6200 . . no
    O5 H12C 2.7000 . . no
    O5 H11C 2.8700 . . no
    O5 H9B 2.6300 . 3_455 no
    N1 O5 2.788(3) . . no
    N1 H12C 2.8700 . 3_555 no
    C2 O4 3.387(3) . 4_655 no
    C7 O3 2.814(2) . . no
    C8 O3 3.108(3) . 3_545 no
    C8 C10 3.580(4) . 3_545 no
    C9 O1 3.125(3) . . no
    C9 O1 3.321(3) . 3_455 no
    C9 O5 3.417(3) . 3_555 no
    C10 O3 3.261(3) . . no
    C10 C8 3.580(4) . 3_445 no
    C10 O1 3.403(3) . 3_455 no
    C11 O5 3.325(3) . . no
    C12 O4 3.041(4) . 2_554 no
    C7 H9A 2.9700 . . no
    C10 H11C 3.0900 . . no
    C10 H8B 3.0300 . 3_445 no
    C11 H12C 2.9100 . 3_555 no
    H2 O4 2.5000 . . no
    H2 O3 2.8900 . 4_655 no
    H3 O2 2.9100 . 4_755 no
    H4 O2 2.7600 . 4_755 no
    H5 O2 2.7500 . . no
    H8A O1 2.6200 . . no
    H8B O3 2.8200 . 3_545 no
    H8B C10 3.0300 . 3_545 no
    H8C O1 2.5900 . . no
    H8C O5 2.6600 . 1_655 no
    H9A O1 2.2000 . . no
    H9A O3 2.5200 . . no
    H9A C7 2.9700 . . no
    H9B H11A 2.3900 . . no
    H9B O1 2.5600 . 3_455 no
    H9B O5 2.6300 . 3_555 no
    H11A H9B 2.3900 . . no
    H11A H12C 2.3800 . 3_555 no
    H11B O4 2.4600 . . no
    H11C O5 2.8700 . . no
    H11C C10 3.0900 . . no
    H12A O5 2.6200 . . no
    H12B O4 2.4400 . 2_554 no
    H12C O5 2.7000 . . no
    H12C N1 2.8700 . 3_455 no
    H12C C11 2.9100 . 3_455 no
    H12C H11A 2.3800 . 3_455 no
loop_
    _geom_angle_atom_site_label_1
    _geom_angle_atom_site_label_2
    _geom_angle_atom_site_label_3
    _geom_angle_site_symmetry_1
    _geom_angle_site_symmetry_2
    _geom_angle_site_symmetry_3
    _geom_angle
    _geom_angle_publ_flag
    O3 S1 O4 . . . 120.18(10) no
    O3 S1 N1 . . . 108.15(10) no
    O3 S1 C1 . . . 107.22(10) no
    O4 S1 N1 . . . 107.09(10) no
    O4 S1 C1 . . . 106.21(10) no
    N1 S1 C1 . . . 107.37(9) no
    C7 O2 C8 . . . 115.79(18) no
    C10 O6 C12 . . . 116.7(3) no
    S1 N1 C9 . . . 120.24(16) no
    S1 N1 C11 . . . 120.81(16) no
    C9 N1 C11 . . . 118.7(2) no
    S1 C1 C2 . . . 116.85(19) no
    S1 C1 C6 . . . 122.97(16) no
    C2 C1 C6 . . . 120.1(2) no
    C1 C2 C3 . . . 119.9(2) no
    C2 C3 C4 . . . 120.3(3) no
    C3 C4 C5 . . . 120.5(3) no
    C4 C5 C6 . . . 120.5(3) no
    C1 C6 C5 . . . 118.6(2) no
    C1 C6 C7 . . . 125.1(2) no
    C5 C6 C7 . . . 116.2(2) no
    O1 C7 O2 . . . 123.9(2) no
    O1 C7 C6 . . . 124.1(2) no
    O2 C7 C6 . . . 111.78(18) no
    N1 C9 C10 . . . 112.8(2) no
    O5 C10 O6 . . . 125.3(2) no
    O5 C10 C9 . . . 127.0(2) no
    O6 C10 C9 . . . 107.8(2) no
    C1 C2 H2 . . . 120.00 no
    C3 C2 H2 . . . 120.00 no
    C2 C3 H3 . . . 120.00 no
    C4 C3 H3 . . . 120.00 no
    C3 C4 H4 . . . 120.00 no
    C5 C4 H4 . . . 120.00 no
    C4 C5 H5 . . . 120.00 no
    C6 C5 H5 . . . 120.00 no
    O2 C8 H8A . . . 109.00 no
    O2 C8 H8B . . . 109.00 no
    O2 C8 H8C . . . 109.00 no
    H8A C8 H8B . . . 109.00 no
    H8A C8 H8C . . . 109.00 no
    H8B C8 H8C . . . 110.00 no
    N1 C9 H9A . . . 109.00 no
    N1 C9 H9B . . . 109.00 no
    C10 C9 H9A . . . 109.00 no
    C10 C9 H9B . . . 109.00 no
    H9A C9 H9B . . . 108.00 no
    N1 C11 H11A . . . 109.00 no
    N1 C11 H11B . . . 109.00 no
    N1 C11 H11C . . . 109.00 no
    H11A C11 H11B . . . 109.00 no
    H11A C11 H11C . . . 109.00 no
    H11B C11 H11C . . . 109.00 no
    O6 C12 H12A . . . 109.00 no
    O6 C12 H12B . . . 109.00 no
    O6 C12 H12C . . . 109.00 no
    H12A C12 H12B . . . 109.00 no
    H12A C12 H12C . . . 109.00 no
    H12B C12 H12C . . . 109.00 no
loop_
    _geom_torsion_atom_site_label_1
    _geom_torsion_atom_site_label_2
    _geom_torsion_atom_site_label_3
    _geom_torsion_atom_site_label_4
    _geom_torsion_site_symmetry_1
    _geom_torsion_site_symmetry_2
    _geom_torsion_site_symmetry_3
    _geom_torsion_site_symmetry_4
    _geom_torsion
    _geom_torsion_publ_flag
    O3 S1 N1 C9 . . . . -19.1(2) no
    O3 S1 N1 C11 . . . . 155.37(19) no
    O4 S1 N1 C9 . . . . -149.96(17) no
    O4 S1 N1 C11 . . . . 24.5(2) no
    C1 S1 N1 C9 . . . . 96.32(18) no
    C1 S1 N1 C11 . . . . -89.2(2) no
    O3 S1 C1 C2 . . . . -154.78(17) no
    O3 S1 C1 C6 . . . . 22.94(19) no
    O4 S1 C1 C2 . . . . -25.1(2) no
    O4 S1 C1 C6 . . . . 152.60(17) no
    N1 S1 C1 C2 . . . . 89.20(19) no
    N1 S1 C1 C6 . . . . -93.09(18) no
    C8 O2 C7 O1 . . . . 2.1(3) no
    C8 O2 C7 C6 . . . . -173.08(19) no
    C12 O6 C10 O5 . . . . 1.3(4) no
    C12 O6 C10 C9 . . . . -178.1(3) no
    S1 N1 C9 C10 . . . . 91.0(2) no
    C11 N1 C9 C10 . . . . -83.6(3) no
    S1 C1 C2 C3 . . . . 179.0(2) no
    C6 C1 C2 C3 . . . . 1.2(3) no
    S1 C1 C6 C5 . . . . -176.98(17) no
    S1 C1 C6 C7 . . . . 6.6(3) no
    C2 C1 C6 C5 . . . . 0.7(3) no
    C2 C1 C6 C7 . . . . -175.8(2) no
    C1 C2 C3 C4 . . . . -1.4(4) no
    C2 C3 C4 C5 . . . . -0.3(4) no
    C3 C4 C5 C6 . . . . 2.2(4) no
    C4 C5 C6 C1 . . . . -2.4(4) no
    C4 C5 C6 C7 . . . . 174.4(2) no
    C1 C6 C7 O1 . . . . 64.8(3) no
    C1 C6 C7 O2 . . . . -120.0(2) no
    C5 C6 C7 O1 . . . . -111.8(2) no
    C5 C6 C7 O2 . . . . 63.4(3) no
    N1 C9 C10 O5 . . . . 5.0(4) no
    N1 C9 C10 O6 . . . . -175.5(2) no
loop_
    _geom_hbond_atom_site_label_D
    _geom_hbond_atom_site_label_H
    _geom_hbond_atom_site_label_A
    _geom_hbond_site_symmetry_A
    _geom_hbond_distance_DH
    _geom_hbond_distance_HA
    _geom_hbond_distance_DA
    _geom_hbond_angle_DHA
    _geom_hbond_publ_flag
    C9 H9A O1 . 0.97 2.20 3.125(3) 159 yes
    C9 H9B O1 3_455 0.97 2.56 3.321(3) 135 yes
    C12 H12B O4 2_554 0.96 2.44 3.041(4) 120 yes
