# Supplementary material for: Methyl 2-(N-methoxy­carbonyl­meth­yl-N-methylsulfamo­yl)benzoate
Source: Acta Crystallogr Sect E Struct Rep Online. 2009 Feb 4;65(Pt 3):o449. doi: 10.1107/S1600536809003742 (PMC2968464; doi:10.1107/S1600536809003742)
Supplement: Supplementary file 2 [file e-65-0o449-Isup2.hkl]

#
# h,k,l, Fc-squared, Fo-squared, sigma(Fo-squared) and status flag
#
data_I
_shelx_title ' NAEEMU2 in P2(1)2(1)2(1)'
_shelx_refln_list_code          4
_shelx_F_calc_maximum      132.49
_exptl_crystal_F_000       632.00
_reflns_d_resolution_high  0.7497
 
loop_
 _symmetry_equiv_pos_as_xyz
 'x, y, z'
 '-x+1/2, -y, z+1/2'
 '-x, y+1/2, -z+1/2'
 'x+1/2, -y+1/2, -z'
 
_cell_length_a     8.5830
_cell_length_b     9.0966
_cell_length_c    18.3329
_cell_angle_alpha  90.000
_cell_angle_beta   90.000
_cell_angle_gamma  90.000
 
_shelx_F_squared_multiplier     1.000
 
loop_
 _refln_index_h
 _refln_index_k
 _refln_index_l
 _refln_F_squared_calc
 _refln_F_squared_meas
 _refln_F_squared_sigma
 _refln_observed_status
   2   0   0      392.46      297.05      5.47 o
   4   0   0      459.91      415.24      8.08 o
   6   0   0     1362.88     1224.31     21.40 o
   8   0   0      110.75      100.88      6.04 o
  10   0   0       45.53       34.49      8.57 o
   1   1   0       55.89       51.61      1.49 o
   2   1   0     1353.00     1316.59     17.68 o
   3   1   0      172.91      175.18      3.38 o
   4   1   0       41.11       55.86      3.11 o
   5   1   0       32.67       26.33      2.69 o
   6   1   0      204.33      195.01      4.35 o
   7   1   0       28.17       29.30      2.52 o
   8   1   0       73.14       88.56      4.47 o
   9   1   0       32.90       27.57      3.68 o
  10   1   0        2.07        1.08      3.96 o
  11   1   0       15.29       15.69      5.10 o
   0   2   0    11522.00    11711.09    160.31 o
   1   2   0     2099.67     2000.98     20.31 o
   2   2   0      660.09      704.52      9.07 o
   3   2   0      767.01      843.78     12.30 o
   4   2   0     1462.14     1386.54     24.56 o
   5   2   0      425.07      408.98     16.99 o
   6   2   0      745.95      760.99     15.60 o
   7   2   0       28.37       18.01      3.18 o
   8   2   0       58.42       64.37      3.55 o
   9   2   0        7.79       10.11      2.93 o
  10   2   0       78.22       90.45      6.01 o
  11   2   0        4.07       -4.10      4.27 o
   1   3   0     1014.16     1050.89     11.56 o
   2   3   0      482.76      482.87      5.93 o
   3   3   0      473.49      490.36     18.98 o
   4   3   0      568.44      567.21      9.38 o
   5   3   0        1.15       -1.38      1.38 o
   6   3   0       82.70       81.91      7.09 o
   7   3   0        2.62       -3.25      3.25 o
   8   3   0       26.06       30.44      5.06 o
   9   3   0       25.10       23.77      2.78 o
  10   3   0       28.18       37.24      3.52 o
  11   3   0       15.93       10.61      5.86 o
   0   4   0       39.14       31.07      4.03 o
   1   4   0       52.91       71.11      2.26 o
   2   4   0      261.87      293.27      5.49 o
   3   4   0       46.04       49.65      2.14 o
   4   4   0      359.14      371.58      9.49 o
   5   4   0       79.99       75.41      3.84 o
   6   4   0       61.66       48.52      9.94 o
   7   4   0      422.47      429.10     20.19 o
   8   4   0       40.58       36.44      8.12 o
   9   4   0        0.59        8.90      7.26 o
  10   4   0       22.01       27.30      3.75 o
   1   5   0      793.49      810.80     12.26 o
   2   5   0      163.85      167.50      4.55 o
   3   5   0      302.03      322.94      6.18 o
   4   5   0       53.33       63.05      2.94 o
   5   5   0      278.34      280.99      8.68 o
   6   5   0        0.36        2.52      2.93 o
   7   5   0        7.09        2.36      6.53 o
   8   5   0        3.94       -8.62      9.15 o
   9   5   0       13.10        4.35      7.55 o
  10   5   0       27.55       27.53     13.14 o
   0   6   0      127.54      132.93      5.55 o
   1   6   0      262.00      266.32      6.01 o
   2   6   0      145.40      154.33      6.03 o
   3   6   0     1559.45     1567.99     21.46 o
   4   6   0        4.56        3.23      2.31 o
   5   6   0        3.08        2.34      2.98 o
   6   6   0       73.29       69.28      4.94 o
   7   6   0      120.89      114.75     14.95 o
   8   6   0        8.00       12.05      8.16 o
   9   6   0       10.24       19.13      9.00 o
   1   7   0        1.37       -2.34      2.34 o
   2   7   0       24.48       27.07      3.72 o
   3   7   0       24.62       25.13      5.76 o
   4   7   0       87.68       84.73      5.07 o
   5   7   0        0.12        0.54      3.69 o
   6   7   0       64.22       71.65      6.45 o
   7   7   0        1.41        0.66      2.98 o
   8   7   0        0.73        1.60      3.14 o
   9   7   0        0.25        0.85      4.15 o
   0   8   0      213.88      229.12     17.48 o
   1   8   0      809.76      799.68     18.73 o
   2   8   0        5.65        6.33      4.46 o
   3   8   0      401.18      405.21     21.66 o
   4   8   0       11.41       11.61      5.83 o
   5   8   0       21.72       28.24      5.22 o
   6   8   0        8.41        8.26      5.70 o
   7   8   0       90.57      101.42     12.92 o
   8   8   0       14.83       12.23      5.37 o
   1   9   0        3.99       -1.17      6.66 o
   2   9   0       10.50       19.63      5.60 o
   3   9   0       27.74       21.57      8.84 o
   4   9   0        1.46       -5.12      5.47 o
   5   9   0       88.38       88.96     10.43 o
   6   9   0        2.64       -1.75      5.85 o
   7   9   0       11.39       22.11      6.91 o
   0  10   0       35.62       42.89     11.98 o
   1  10   0       81.69       85.10     11.31 o
   2  10   0        3.92        1.27      6.04 o
   3  10   0      138.87      137.18     14.27 o
   4  10   0        1.50        5.31      6.58 o
   5  10   0       20.54       25.83      8.72 o
   6  10   0        3.09       -2.93      6.77 o
   1  11   0        8.13       18.39      8.96 o
   2  11   0       13.87       12.29     10.58 o
   3  11   0        0.44       -6.23      7.97 o
   4  11   0       13.59       -0.42      8.95 o
   0  12   0        0.11       -6.01     10.87 o
   1  12   0        4.95        1.93     11.22 o
   1   0   1     2755.15     2711.87     45.73 o
   2   0   1    13960.60    13308.67    146.47 o
   3   0   1      939.48      899.33     10.05 o
   4   0   1      255.07      259.48      4.46 o
   5   0   1      168.10      169.17      3.39 o
   6   0   1       61.54       57.41      2.31 o
   7   0   1      391.26      392.15      7.17 o
   8   0   1       25.48       29.82      3.65 o
   9   0   1       58.98       62.92      5.23 o
  10   0   1        2.07       -2.24      3.93 o
  11   0   1       10.31        6.36      4.83 o
 -11   1   1        1.07       -2.79      4.44 o
 -10   1   1       11.89       12.97      4.33 o
  -9   1   1        4.13        1.55      2.90 o
  -8   1   1       34.12       29.36      2.95 o
  -7   1   1      410.87      411.24      7.38 o
  -6   1   1      168.10      162.08      4.15 o
  -5   1   1       44.44       49.19      3.28 o
  -4   1   1      616.94      635.56     12.02 o
  -3   1   1     3994.03     4011.13     51.67 o
  -2   1   1     2381.85     2418.81     26.96 o
  -1   1   1     2332.45     2252.99     27.01 o
   0   1   1     2355.19     2251.89     28.92 o
   1   1   1     2305.95     2219.85     25.09 o
   2   1   1     2369.56     2365.21     26.85 o
   3   1   1     4005.61     4022.35     51.34 o
   4   1   1      614.17      624.10     12.03 o
   5   1   1       48.32       56.19      2.25 o
   6   1   1      169.50      160.27      4.35 o
   7   1   1      405.92      410.09      7.56 o
   8   1   1       32.32       28.35      3.02 o
   9   1   1        4.34        1.99      3.04 o
  10   1   1       11.50        8.36      5.92 o
  11   1   1        1.09        4.28      4.61 o
 -11   2   1        3.59        6.05      4.63 o
 -10   2   1        3.74        6.05      4.33 o
  -9   2   1       96.71       94.57      7.10 o
  -8   2   1       71.08       63.06      3.33 o
  -7   2   1      226.36      237.17      7.85 o
  -6   2   1       47.24       47.62      3.66 o
  -5   2   1       70.84       66.55      3.49 o
  -4   2   1      680.66      702.01     24.99 o
  -3   2   1     2763.78     2714.70     43.48 o
  -2   2   1      211.11      190.23      3.17 o
  -1   2   1     6079.97     5973.19     58.02 o
   0   2   1     5216.28     5225.92     48.76 o
   1   2   1     5997.23     5812.33     55.01 o
   2   2   1      205.59      190.20      3.66 o
   3   2   1     2728.02     2652.68     35.15 o
   4   2   1      668.32      655.99     10.41 o
   5   2   1       67.02       65.06      3.01 o
   6   2   1       46.58       46.63      5.02 o
   7   2   1      224.38      223.59      5.19 o
   8   2   1       73.01       68.67      4.56 o
   9   2   1       97.95      108.30      5.08 o
  10   2   1        3.96        8.30      4.09 o
  11   2   1        3.57        3.49      4.39 o
 -11   3   1        9.86       12.90      5.56 o
 -10   3   1        8.44        8.51      3.72 o
  -9   3   1       54.95       53.11      4.90 o
  -8   3   1       62.26       67.57      8.88 o
  -7   3   1      205.84      169.62     11.76 o
  -6   3   1       30.28       36.40      5.33 o
  -5   3   1      191.61      190.50      7.00 o
  -4   3   1      386.76      413.39     10.20 o
  -3   3   1      752.70      747.83     14.37 o
  -2   3   1     1326.30     1450.54     17.49 o
  -1   3   1      863.25      939.62      9.50 o
   0   3   1     6560.61     6533.31     67.68 o
   1   3   1      842.13      917.13     12.26 o
   2   3   1     1314.79     1458.44     15.41 o
   3   3   1      751.74      735.42     11.57 o
   4   3   1      394.15      405.07      8.41 o
   5   3   1      198.00      199.58      4.91 o
   6   3   1       31.67       33.63      3.48 o
   7   3   1      201.11      181.53     13.93 o
   8   3   1       60.32       54.34      4.56 o
   9   3   1       54.41       54.74      3.72 o
  10   3   1        8.72        3.88      3.05 o
  11   3   1        9.97        8.94      6.80 o
 -10   4   1        5.80        2.18      6.69 o
  -9   4   1       45.24       49.02      9.61 o
  -8   4   1       17.44       28.11      8.19 o
  -7   4   1       73.94       62.55      9.12 o
  -6   4   1      132.79      115.93      9.96 o
  -5   4   1      158.83      153.48      6.90 o
  -4   4   1       34.43       46.46      4.76 o
  -3   4   1      742.65      770.00     12.34 o
  -2   4   1      109.31      115.09      3.12 o
  -1   4   1      709.14      684.89      8.47 o
   0   4   1      317.44      327.49      5.99 o
   1   4   1      704.83      674.13      9.08 o
   2   4   1      103.68      114.70      3.18 o
   3   4   1      759.95      780.96     11.30 o
   4   4   1       30.49       36.18      2.78 o
   5   4   1      164.89      159.36      7.12 o
   6   4   1      135.15      127.11      4.91 o
   7   4   1       72.79       70.60      5.37 o
   8   4   1       17.65       25.11      7.65 o
   9   4   1       45.48       44.62      3.69 o
  10   4   1        5.79        8.61      3.53 o
 -10   5   1       23.73        8.63      9.38 o
  -9   5   1       33.38       42.94     10.15 o
  -8   5   1        6.76        4.67      7.00 o
  -7   5   1       33.39       28.81     13.56 o
  -6   5   1       46.11       35.84      7.51 o
  -5   5   1       40.05       35.01      3.68 o
  -4   5   1      117.20      120.83      3.76 o
  -3   5   1      531.14      548.45     11.68 o
  -2   5   1      778.43      771.12     12.77 o
  -1   5   1      160.46      175.21      4.75 o
   0   5   1     1294.56     1346.95     15.42 o
   1   5   1      160.69      166.35      4.75 o
   2   5   1      765.13      788.78     11.18 o
   3   5   1      527.16      546.05      8.90 o
   4   5   1      119.91      117.96      4.04 o
   5   5   1       42.15       33.08      2.26 o
   6   5   1       45.83       42.82      4.40 o
   7   5   1       34.65       38.45      4.05 o
   8   5   1        6.80        9.48      7.15 o
   9   5   1       33.46       21.34      9.68 o
  10   5   1       24.00       21.17      3.89 o
  -9   6   1        4.99       -2.69      7.86 o
  -8   6   1       20.52       28.59      8.76 o
  -7   6   1        8.93        8.99      7.60 o
  -6   6   1       70.43       77.75     11.91 o
  -5   6   1       36.82       48.87      3.83 o
  -4   6   1      158.58      153.06      6.53 o
  -3   6   1       15.23       12.91      3.69 o
  -2   6   1      409.41      397.08      8.77 o
  -1   6   1       69.02       72.45      3.38 o
   0   6   1      972.77      991.66     13.33 o
   1   6   1       70.92       76.26      3.43 o
   2   6   1      418.14      434.72      8.24 o
   3   6   1       15.15        9.71      2.56 o
   4   6   1      163.98      154.73      5.34 o
   5   6   1       34.94       36.53      3.65 o
   6   6   1       71.74       68.24      4.83 o
   7   6   1        8.25        7.96      2.60 o
   8   6   1       20.33       13.24      2.94 o
   9   6   1        4.90        4.73     11.21 o
  -9   7   1       13.25       32.62     15.83 o
  -8   7   1        8.74        4.78      6.73 o
  -7   7   1        4.46        6.07      3.04 o
  -6   7   1        9.90        7.60      3.86 o
  -5   7   1        1.50        2.80      4.76 o
  -4   7   1      306.79      294.64      8.78 o
  -3   7   1      191.53      185.32      7.05 o
  -2   7   1      249.33      237.95     15.99 o
  -1   7   1        2.97        0.83      2.33 o
   0   7   1      349.51      327.36      8.50 o
   1   7   1        2.96        9.18      2.80 o
   2   7   1      244.75      247.84      7.38 o
   3   7   1      191.56      184.25      7.16 o
   4   7   1      305.38      302.01      8.95 o
   5   7   1        1.80       -2.34      3.99 o
   6   7   1       10.96       10.68      5.64 o
   7   7   1        4.99        6.14      3.31 o
   8   7   1        8.91        4.66      3.43 o
   9   7   1       13.71       10.80      3.95 o
  -8   8   1       18.23       19.91      5.84 o
  -7   8   1        1.14       -3.99      4.41 o
  -6   8   1       71.80       81.09      6.44 o
  -5   8   1        7.79        3.31      5.18 o
  -4   8   1      143.37      143.26     10.57 o
  -3   8   1       73.17       59.63      8.65 o
  -2   8   1      226.32      234.33     10.89 o
  -1   8   1        1.00       -3.58      3.58 o
   0   8   1      561.43      549.24     18.05 o
   1   8   1        1.04       -3.54      3.54 o
   2   8   1      226.82      228.57     10.99 o
   3   8   1       73.25       73.47     10.34 o
   4   8   1      141.17      151.64     10.96 o
   5   8   1        7.97       -3.36      4.73 o
   6   8   1       71.30       88.79     11.91 o
   7   8   1        1.03       -5.64      5.64 o
   8   8   1       18.06       16.77      5.84 o
  -7   9   1        9.74        9.67      6.14 o
  -6   9   1       18.23       14.64      7.92 o
  -5   9   1        3.58        4.84      5.87 o
  -4   9   1      137.36      135.78     17.44 o
  -3   9   1       70.94       67.69      9.28 o
  -2   9   1      102.75       93.84      8.29 o
  -1   9   1       30.78       32.13      6.47 o
   0   9   1        7.92       12.29      6.36 o
   1   9   1       30.43       34.67     10.16 o
   2   9   1      104.24      100.47     14.90 o
   3   9   1       71.31       57.30      9.73 o
   4   9   1      137.15      137.22     18.19 o
   5   9   1        3.33       -2.60      7.06 o
   6   9   1       18.78       31.70     16.71 o
   7   9   1        9.49        4.82      6.19 o
  -6  10   1       14.81       10.25     10.93 o
  -5  10   1        2.61        6.80      7.39 o
  -4  10   1       52.16       49.46      9.32 o
  -3  10   1       10.16        5.77      8.77 o
  -2  10   1       68.39       75.58     10.19 o
  -1  10   1        1.90       -3.72      5.85 o
   0  10   1        2.27        1.05      7.91 o
   1  10   1        1.61        3.67      9.44 o
   2  10   1       67.64       80.67     10.24 o
   3  10   1       10.28        2.90      6.51 o
   4  10   1       51.21       51.15     11.68 o
   5  10   1        2.39        6.70     12.81 o
   6  10   1       14.49       16.22      8.07 o
  -4  11   1        2.63       -3.27      8.95 o
  -3  11   1       15.88       34.65     11.75 o
  -2  11   1       13.67       16.49     10.78 o
  -1  11   1       22.66       21.19     14.34 o
   0  11   1        5.08       -0.97      8.16 o
   1  11   1       22.26       16.94     10.38 o
   2  11   1       14.19       17.03     11.26 o
   3  11   1       15.94       19.97     11.05 o
   4  11   1        2.28       -8.38      8.38 o
  -1  12   1        2.45       12.12     11.53 o
   0  12   1        2.89        1.94      8.04 o
   1  12   1        2.72        5.96     12.17 o
   0   0   2       12.27       14.97      1.21 o
   1   0   2     3198.91     3200.13     26.75 o
   2   0   2     1239.41     1344.86     12.55 o
   3   0   2      441.40      436.18      5.83 o
   4   0   2       40.28       39.58      1.76 o
   5   0   2      171.67      187.76      4.04 o
   6   0   2      108.11      110.41      3.77 o
   7   0   2        6.16        8.05      2.06 o
   8   0   2       73.16       82.99      4.07 o
   9   0   2       19.94       22.83      4.20 o
  10   0   2        0.20        0.08      3.82 o
  11   0   2        2.05        6.31      4.62 o
 -11   1   2        3.25       -4.31      4.36 o
 -10   1   2       42.06       39.36      5.07 o
  -9   1   2       30.01       30.03      4.14 o
  -8   1   2        8.32        5.14      2.56 o
  -7   1   2      252.57      235.51      5.78 o
  -6   1   2      527.73      509.65      8.63 o
  -5   1   2      181.75      181.93      4.72 o
  -4   1   2     1180.39     1144.08     17.79 o
  -3   1   2      260.35      256.22      4.24 o
  -2   1   2     5716.80     5543.69     54.49 o
  -1   1   2     3678.63     3619.51     35.82 o
   0   1   2    17554.86    16175.68    137.60 o
   1   1   2     3694.61     3627.58     34.13 o
   2   1   2     5734.51     5513.71     54.20 o
   3   1   2      255.49      250.88      3.77 o
   4   1   2     1193.77     1160.50     13.95 o
   5   1   2      178.31      186.46      4.12 o
   6   1   2      528.52      521.00      9.10 o
   7   1   2      253.46      233.94      5.62 o
   8   1   2        7.15        4.03      2.51 o
   9   1   2       29.39       28.09      3.83 o
  10   1   2       42.17       46.38      5.95 o
  11   1   2        3.28        5.83      4.82 o
 -11   2   2       16.86       17.62      5.82 o
 -10   2   2        9.16       11.31      4.24 o
  -9   2   2       73.33       73.49      4.18 o
  -8   2   2       67.16       67.80      3.30 o
  -7   2   2       66.37       62.26      5.33 o
  -6   2   2      324.48      323.86      8.62 o
  -5   2   2      289.68      288.23      7.41 o
  -4   2   2      697.08      715.70     15.21 o
  -3   2   2      839.43      864.59     12.71 o
  -2   2   2     6363.39     6393.82     70.54 o
  -1   2   2     7482.11     7385.17     63.31 o
   0   2   2       62.41       48.82      1.45 o
   1   2   2     7463.58     7436.12     72.28 o
   2   2   2     6386.35     6410.16     62.84 o
   3   2   2      850.04      886.12     12.98 o
   4   2   2      683.53      721.83     11.26 o
   5   2   2      287.21      296.52      6.83 o
   6   2   2      316.82      313.42      6.23 o
   7   2   2       64.26       57.11      3.41 o
   8   2   2       67.59       68.67      3.95 o
   9   2   2       72.16       80.43      4.76 o
  10   2   2        8.71       17.13      4.38 o
  11   2   2       16.70       24.48      7.80 o
 -11   3   2        0.93        1.88      5.00 o
 -10   3   2       25.10       31.02      5.88 o
  -9   3   2       10.19       -0.54      6.45 o
  -8   3   2       20.72       22.46      8.91 o
  -7   3   2       72.65       69.58      8.54 o
  -6   3   2      841.37      842.78     24.82 o
  -5   3   2       48.86       55.45      4.18 o
  -4   3   2      525.54      588.73     13.15 o
  -3   3   2      322.03      347.27      8.33 o
  -2   3   2      278.87      289.35      4.81 o
  -1   3   2     2667.95     2658.49     25.58 o
   0   3   2     1421.04     1376.42     14.86 o
   1   3   2     2628.27     2607.50     28.42 o
   2   3   2      263.31      287.05      4.31 o
   3   3   2      315.55      316.69      5.15 o
   4   3   2      539.97      593.58     10.22 o
   5   3   2       46.62       49.99      3.94 o
   6   3   2      839.60      845.25     15.19 o
   7   3   2       70.63       78.27      3.30 o
   8   3   2       20.15       27.92      2.91 o
   9   3   2       10.00       21.15      3.19 o
  10   3   2       25.48       31.81      4.86 o
  11   3   2        0.99        2.75      5.46 o
 -10   4   2       32.82       16.53     14.07 o
  -9   4   2       30.65       18.70     10.02 o
  -8   4   2       40.82       44.29      8.78 o
  -7   4   2        5.49        5.71      6.44 o
  -6   4   2       52.20       55.08      8.12 o
  -5   4   2       92.17       96.43      9.01 o
  -4   4   2       52.59       48.04      3.55 o
  -3   4   2      334.57      321.17      6.64 o
  -2   4   2      321.65      294.10      8.40 o
  -1   4   2     1421.26     1458.66     15.92 o
   0   4   2      135.43      129.40      3.19 o
   1   4   2     1420.99     1434.50     16.90 o
   2   4   2      321.58      299.45      5.38 o
   3   4   2      341.18      314.10      5.59 o
   4   4   2       49.36       45.13      2.21 o
   5   4   2       90.08       85.92      3.79 o
   6   4   2       52.25       47.08      3.66 o
   7   4   2        5.93        3.39      1.83 o
   8   4   2       41.79       40.43      2.93 o
   9   4   2       30.78       28.97      3.08 o
  10   4   2       32.79       42.07      6.07 o
 -10   5   2        4.09        9.75      8.82 o
  -9   5   2        5.09       12.27      7.99 o
  -8   5   2       28.98       23.97     13.24 o
  -7   5   2      167.76      155.29     12.66 o
  -6   5   2       23.12       26.64      9.30 o
  -5   5   2      185.58      173.54      6.62 o
  -4   5   2       13.16       11.50      2.34 o
  -3   5   2      231.51      231.67      5.16 o
  -2   5   2      330.96      316.64      7.06 o
  -1   5   2      564.90      569.31      9.51 o
   0   5   2       71.97       83.42      3.24 o
   1   5   2      540.44      552.82      8.84 o
   2   5   2      340.85      328.59      6.72 o
   3   5   2      228.27      236.49      5.22 o
   4   5   2       13.32       12.53      2.24 o
   5   5   2      188.06      172.54      7.51 o
   6   5   2       25.05       25.78      4.99 o
   7   5   2      167.14      169.98     10.06 o
   8   5   2       29.87       29.98      3.31 o
   9   5   2        5.46        5.11      3.08 o
  10   5   2        3.84        2.93      4.67 o
  -9   6   2       20.45       14.90      9.18 o
  -8   6   2        1.06       -3.47      7.28 o
  -7   6   2       19.78       20.53     23.93 o
  -6   6   2       37.26       36.50      4.35 o
  -5   6   2       49.55       59.47      3.98 o
  -4   6   2       66.24       66.04      3.59 o
  -3   6   2       81.04       69.07      4.18 o
  -2   6   2       26.80       26.38      3.30 o
  -1   6   2      195.99      204.62      5.37 o
   0   6   2      143.23      141.88      4.12 o
   1   6   2      199.75      215.57      5.81 o
   2   6   2       25.55       28.73      2.82 o
   3   6   2       84.47       82.42      5.87 o
   4   6   2       65.00       66.81      3.84 o
   5   6   2       51.17       50.27      4.29 o
   6   6   2       38.27       31.15      3.84 o
   7   6   2       20.62       23.93      3.43 o
   8   6   2        1.32        1.51      3.43 o
   9   6   2       20.54       22.35      4.21 o
  -9   7   2       12.38       -5.33     12.91 o
  -8   7   2       11.99       16.57     14.20 o
  -7   7   2       70.05       69.58     10.85 o
  -6   7   2        3.98        1.17      2.89 o
  -5   7   2       70.93       64.91      5.11 o
  -4   7   2       83.13       72.03      4.79 o
  -3   7   2      353.86      360.14     11.97 o
  -2   7   2      104.64      117.20      5.54 o
  -1   7   2     1252.07     1263.08     17.67 o
   0   7   2       45.77       51.34      3.69 o
   1   7   2     1240.67     1258.71     21.35 o
   2   7   2      106.06      113.67      5.75 o
   3   7   2      357.45      370.11     10.83 o
   4   7   2       83.33       72.11      5.66 o
   5   7   2       73.94       81.35      5.53 o
   6   7   2        4.07        7.36      4.36 o
   7   7   2       69.50       69.63      6.25 o
   8   7   2       12.16        8.92      4.20 o
   9   7   2       12.89       21.66      5.96 o
  -8   8   2        5.92       12.71      5.36 o
  -7   8   2        6.89        1.99      3.81 o
  -6   8   2       22.95       25.18      4.62 o
  -5   8   2       56.17       49.67      5.66 o
  -4   8   2        7.46        6.44      4.39 o
  -3   8   2       41.62       33.09      5.82 o
  -2   8   2       49.70       48.86      6.28 o
  -1   8   2       66.35       65.44      5.93 o
   0   8   2       16.74       16.96      4.43 o
   1   8   2       66.30       66.89      6.77 o
   2   8   2       50.05       43.73      8.15 o
   3   8   2       39.35       38.60      6.03 o
   4   8   2        7.69        3.42      5.58 o
   5   8   2       55.92       54.32      7.76 o
   6   8   2       22.44       29.64      6.82 o
   7   8   2        6.80       13.83      5.80 o
   8   8   2        6.07        8.08      5.79 o
  -7   9   2       35.19       19.25      6.94 o
  -6   9   2        0.29        6.26     10.21 o
  -5   9   2       49.09       54.83      8.60 o
  -4   9   2        8.08        5.96      5.97 o
  -3   9   2      191.39      203.63     13.43 o
  -2   9   2       24.47       29.10      6.24 o
  -1   9   2      294.59      283.88     12.68 o
   0   9   2      145.98      157.33     12.00 o
   1   9   2      292.10      308.05     13.13 o
   2   9   2       23.70        8.88      5.10 o
   3   9   2      189.42      183.88     10.79 o
   4   9   2        7.95        0.35      6.06 o
   5   9   2       46.86       35.03      9.27 o
   6   9   2        0.32       -1.06      5.82 o
   7   9   2       34.44       23.65      7.66 o
  -6  10   2        6.83       12.18      7.24 o
  -5  10   2       20.63        8.73      7.35 o
  -4  10   2        5.43       -5.77      8.04 o
  -3  10   2       53.77       38.47     11.00 o
  -2  10   2        0.74        1.69      6.35 o
  -1  10   2       19.85       24.40      7.61 o
   0  10   2        5.99        8.74      6.51 o
   1  10   2       20.53       24.03      7.56 o
   2  10   2        0.63       -1.26      6.92 o
   3  10   2       53.98       68.31     10.19 o
   4  10   2        5.18        4.86      7.70 o
   5  10   2       20.03       24.79      8.30 o
   6  10   2        6.62        8.37     17.26 o
  -4  11   2        1.25       -1.42      9.00 o
  -3  11   2       12.22       12.76     10.68 o
  -2  11   2        3.52       -3.64      8.75 o
  -1  11   2       21.05       31.52      9.06 o
   0  11   2        7.30       -3.99      6.77 o
   1  11   2       22.13       31.42     18.57 o
   2  11   2        3.06       11.76     10.07 o
   3  11   2       12.74       14.05     10.29 o
   4  11   2        1.46        4.64      9.51 o
  -1  12   2        3.30       -2.25     11.09 o
   0  12   2        1.00       -2.92      7.91 o
   1  12   2        3.34       -7.40     11.17 o
   1   0   3       25.66       23.95      0.84 o
   2   0   3      192.97      217.75      2.86 o
   3   0   3     9554.33     9730.59     94.70 o
   4   0   3       80.06       91.80      2.89 o
   5   0   3       91.79       77.18      2.83 o
   6   0   3        0.03       -0.22      1.39 o
   7   0   3        2.72        2.75      2.21 o
   8   0   3       22.81       26.38      3.12 o
   9   0   3        1.94       -3.40      3.40 o
  10   0   3       14.53       13.27      4.63 o
  11   0   3        8.00        9.37      4.89 o
 -11   1   3        7.26        7.65      4.75 o
 -10   1   3        9.59        5.73      4.16 o
  -9   1   3      160.77      171.29      6.49 o
  -8   1   3        5.05        5.04      2.52 o
  -7   1   3      155.14      166.62      4.87 o
  -6   1   3       72.86       70.30      2.61 o
  -5   1   3     1089.01     1021.47     16.65 o
  -4   1   3      228.90      245.72      5.56 o
  -3   1   3     2140.10     2132.56     24.07 o
  -2   1   3      286.61      273.21      3.53 o
  -1   1   3     6166.85     6050.49     48.38 o
   0   1   3      254.27      217.04      2.59 o
   1   1   3     6068.44     6071.91     48.56 o
   2   1   3      287.61      272.23      3.68 o
   3   1   3     2085.14     2078.07     22.71 o
   4   1   3      225.61      246.86      4.10 o
   5   1   3     1074.29     1030.02     14.07 o
   6   1   3       74.33       66.06      3.29 o
   7   1   3      149.09      153.65      5.13 o
   8   1   3        4.87        6.85      2.66 o
   9   1   3      161.80      156.15      8.90 o
  10   1   3        9.52       10.95      4.82 o
  11   1   3        7.49        9.64      5.01 o
 -11   2   3        2.58       -4.87      4.87 o
 -10   2   3        7.68        6.52      3.87 o
  -9   2   3       35.84       36.79      3.41 o
  -8   2   3       37.49       41.05      2.89 o
  -7   2   3       92.17       88.50      4.49 o
  -6   2   3      258.24      253.64      6.28 o
  -5   2   3      130.81      129.17      4.00 o
  -4   2   3      541.06      508.33      7.62 o
  -3   2   3     1696.15     1735.98     21.48 o
  -2   2   3      534.07      543.51      7.51 o
  -1   2   3     1258.64     1240.99     12.00 o
   0   2   3    10591.35    10357.17     85.07 o
   1   2   3     1256.56     1237.25     12.76 o
   2   2   3      532.47      539.92      6.34 o
   3   2   3     1689.07     1689.82     25.25 o
   4   2   3      545.74      516.84      7.32 o
   5   2   3      132.95      135.75      3.38 o
   6   2   3      253.78      249.58      6.53 o
   7   2   3       90.57       94.23      3.74 o
   8   2   3       36.71       41.01      3.72 o
   9   2   3       35.29       34.82      4.03 o
  10   2   3        7.70        2.61      4.36 o
  11   2   3        2.69        2.82      6.43 o
 -11   3   3        0.78      -10.44     10.44 o
 -10   3   3        1.53        2.83      3.05 o
  -9   3   3       43.99       47.39      9.22 o
  -8   3   3       60.72       83.66      9.52 o
  -7   3   3      161.66      169.30     11.56 o
  -6   3   3       87.34       82.95      6.93 o
  -5   3   3      431.04      427.45     14.32 o
  -4   3   3      602.73      611.15      8.89 o
  -3   3   3      156.46      141.27      4.65 o
  -2   3   3     1158.37     1166.44     15.36 o
  -1   3   3     1852.88     1810.08     18.15 o
   0   3   3        0.06       -0.83      1.03 o
   1   3   3     1872.08     1808.23     18.35 o
   2   3   3     1138.17     1178.73     13.04 o
   3   3   3      153.67      150.44      3.44 o
   4   3   3      587.26      591.69      8.52 o
   5   3   3      426.10      413.17      6.62 o
   6   3   3       90.58       97.56      3.22 o
   7   3   3      158.76      162.14      4.99 o
   8   3   3       61.97       65.23      3.99 o
   9   3   3       44.40       45.87      4.12 o
  10   3   3        1.64        2.32      3.85 o
  11   3   3        0.78       -4.87     11.80 o
 -10   4   3        4.58        7.07      8.33 o
  -9   4   3       98.39       90.85     11.63 o
  -8   4   3       41.29       53.91      9.29 o
  -7   4   3       26.18       26.43      7.37 o
  -6   4   3        4.07       -4.17      7.33 o
  -5   4   3      182.63      200.64      7.89 o
  -4   4   3       46.12       58.12      2.74 o
  -3   4   3      373.14      384.33      6.38 o
  -2   4   3      326.04      378.41     13.53 o
  -1   4   3      492.04      540.09     11.28 o
   0   4   3       88.06      106.77      2.91 o
   1   4   3      491.61      550.18      8.94 o
   2   4   3      323.69      364.18      5.89 o
   3   4   3      378.57      393.52      6.60 o
   4   4   3       46.79       55.90      3.58 o
   5   4   3      184.54      190.57      4.43 o
   6   4   3        3.77        1.70      2.16 o
   7   4   3       24.41       23.49      2.77 o
   8   4   3       41.12       46.36      4.58 o
   9   4   3       98.26      103.25      4.97 o
  10   4   3        4.85        7.34      3.61 o
 -10   5   3        0.08       -4.26     10.36 o
  -9   5   3       11.22        8.54      8.46 o
  -8   5   3       13.34       12.34     18.98 o
  -7   5   3       17.02       17.21      7.53 o
  -6   5   3      156.02      155.01     22.41 o
  -5   5   3       41.03       41.62      4.98 o
  -4   5   3       83.72       83.71      4.50 o
  -3   5   3      304.73      301.06      6.10 o
  -2   5   3      852.06      813.58     15.07 o
  -1   5   3      775.13      767.57     11.08 o
   0   5   3     1651.20     1728.24     19.22 o
   1   5   3      789.29      784.63     13.68 o
   2   5   3      865.61      843.90     11.91 o
   3   5   3      313.76      304.15      7.69 o
   4   5   3       86.22       84.18      6.23 o
   5   5   3       43.67       43.79      2.93 o
   6   5   3      159.11      153.43      5.31 o
   7   5   3       15.59       19.84      2.73 o
   8   5   3       14.02       20.71      2.98 o
   9   5   3       11.21       16.63      2.98 o
  10   5   3        0.07        0.42      4.89 o
  -9   6   3       37.60       60.96     11.32 o
  -8   6   3        0.56       16.73      8.15 o
  -7   6   3       10.25       10.96      7.71 o
  -6   6   3       34.55       40.05      8.19 o
  -5   6   3       30.66       31.30      2.85 o
  -4   6   3       24.74       23.62      2.69 o
  -3   6   3        0.80       -2.03      2.03 o
  -2   6   3       79.52       90.54      4.45 o
  -1   6   3       10.27        7.24      2.24 o
   0   6   3       17.91       14.88      2.22 o
   1   6   3       10.64       11.03      2.03 o
   2   6   3       78.58       90.73      3.94 o
   3   6   3        1.06        0.06      2.01 o
   4   6   3       24.99       25.13      3.06 o
   5   6   3       31.04       32.39      5.32 o
   6   6   3       34.99       30.73      4.64 o
   7   6   3       11.21       14.43      3.57 o
   8   6   3        0.55       -0.40      3.16 o
   9   6   3       38.43       55.28      6.52 o
  -9   7   3        4.07       -7.08     13.73 o
  -8   7   3       32.20       50.17     15.88 o
  -7   7   3       13.87       17.46      3.34 o
  -6   7   3      136.35      122.83      6.09 o
  -5   7   3        4.99        2.05      3.09 o
  -4   7   3      144.30      141.58      6.75 o
  -3   7   3       60.26       58.44      4.57 o
  -2   7   3      493.63      479.89     11.18 o
  -1   7   3       63.99       64.32      4.35 o
   0   7   3      404.27      417.14      8.98 o
   1   7   3       62.94       59.06      3.95 o
   2   7   3      505.48      452.25     12.72 o
   3   7   3       59.30       60.30      5.81 o
   4   7   3      141.10      143.84      6.41 o
   5   7   3        5.28        6.83      5.67 o
   6   7   3      136.96      130.33      7.27 o
   7   7   3       13.42        9.26      3.87 o
   8   7   3       32.41       40.63      8.37 o
   9   7   3        4.25        1.66      5.70 o
  -8   8   3        4.84        5.67      3.74 o
  -7   8   3       18.39       20.88      5.43 o
  -6   8   3       19.93       27.07      5.84 o
  -5   8   3       10.22        6.94      4.17 o
  -4   8   3       55.62       65.61      8.59 o
  -3   8   3       29.80       32.30      5.79 o
  -2   8   3       61.83       73.07      7.23 o
  -1   8   3      220.05      201.10     16.53 o
   0   8   3       32.31       32.47      4.95 o
   1   8   3      220.31      204.88     16.03 o
   2   8   3       61.64       53.63      8.84 o
   3   8   3       30.20       23.19      5.68 o
   4   8   3       54.63       56.43      8.23 o
   5   8   3        9.70        7.63      6.78 o
   6   8   3       19.84       26.02      8.58 o
   7   8   3       18.20       12.47      6.45 o
   8   8   3        4.92        2.09      5.85 o
  -7   9   3        0.51        0.78      4.25 o
  -6   9   3       46.99       38.41      9.51 o
  -5   9   3        9.23       11.39      6.52 o
  -4   9   3      104.31       94.90     13.91 o
  -3   9   3        5.82       -3.98      6.10 o
  -2   9   3      176.14      191.89     10.82 o
  -1   9   3        0.71       -2.80      5.33 o
   0   9   3      119.63      123.38     16.14 o
   1   9   3        0.77       -2.61      4.50 o
   2   9   3      170.93      185.79     14.12 o
   3   9   3        6.14        1.34      6.47 o
   4   9   3      103.53      117.05     12.23 o
   5   9   3        9.02        6.60      6.64 o
   6   9   3       47.07       39.77      8.50 o
   7   9   3        0.51        0.71      6.80 o
  -6  10   3       24.87       24.78      8.29 o
  -5  10   3        5.85        1.76      7.04 o
  -4  10   3       15.21       19.98      7.79 o
  -3  10   3        4.05        1.34      8.31 o
  -2  10   3       37.49       20.58     10.43 o
  -1  10   3       14.23        6.83      6.50 o
   0  10   3        0.36        5.36      6.36 o
   1  10   3       14.09       22.17      9.88 o
   2  10   3       37.80       36.14     15.40 o
   3  10   3        4.17        7.26      7.38 o
   4  10   3       14.48        4.36      7.48 o
   5  10   3        5.69       -5.73      6.26 o
   6  10   3       24.65       15.58      8.28 o
  -4  11   3       19.63       28.17     12.07 o
  -3  11   3       40.56       30.30     11.95 o
  -2  11   3       44.67       29.82     12.66 o
  -1  11   3       18.54       29.81      9.27 o
   0  11   3       21.98       24.59      8.74 o
   1  11   3       17.81       15.54      7.89 o
   2  11   3       44.32       51.25     14.18 o
   3  11   3       39.80       51.78     13.59 o
   4  11   3       19.49       26.69     11.56 o
   0  12   3        0.03       -8.69     10.82 o
   0   0   4        6.58        5.25      1.12 o
   1   0   4     3947.96     3881.94     31.44 o
   2   0   4     1587.45     1606.26     14.65 o
   3   0   4      430.37      397.90      5.27 o
   4   0   4      210.30      243.19      4.44 o
   5   0   4      134.85      146.86      4.22 o
   6   0   4      122.70      115.62      3.79 o
   7   0   4       10.67        9.62      2.46 o
   8   0   4      215.62      217.36      7.09 o
   9   0   4       18.71       17.09      4.27 o
  10   0   4        6.27       13.39      4.46 o
  11   0   4        5.47        7.86      4.92 o
 -11   1   4        1.63       -1.78      4.51 o
 -10   1   4        4.39        5.25      4.15 o
  -9   1   4       40.87       45.45      4.07 o
  -8   1   4       87.46       86.59      4.36 o
  -7   1   4       60.09       70.59      3.15 o
  -6   1   4      328.30      328.20      5.65 o
  -5   1   4      666.99      669.66      9.09 o
  -4   1   4       28.01       23.85      2.75 o
  -3   1   4      780.75      823.36     11.05 o
  -2   1   4     2211.60     2121.20     19.71 o
  -1   1   4      186.18      167.89      2.44 o
   0   1   4     1320.64     1331.46     11.52 o
   1   1   4      184.42      160.76      2.31 o
   2   1   4     2187.83     2113.65     19.10 o
   3   1   4      784.57      821.40      9.39 o
   4   1   4       32.47       27.14      1.66 o
   5   1   4      666.08      685.77      9.65 o
   6   1   4      327.63      330.11      6.63 o
   7   1   4       57.87       64.70      3.75 o
   8   1   4       87.77       86.60      4.84 o
   9   1   4       40.76       48.52      5.13 o
  10   1   4        4.71        4.84      4.26 o
  11   1   4        1.47       -1.49      4.80 o
 -11   2   4        3.30        2.70      5.29 o
 -10   2   4        3.07        3.92      3.76 o
  -9   2   4       40.98       46.76      3.65 o
  -8   2   4       27.82       24.70      2.66 o
  -7   2   4       63.37       66.35      4.13 o
  -6   2   4      310.10      295.07      7.21 o
  -5   2   4      156.38      167.11      5.73 o
  -4   2   4      813.06      780.56     11.07 o
  -3   2   4       75.70       87.31      2.74 o
  -2   2   4     2521.56     2406.24     25.99 o
  -1   2   4       50.27       48.76      1.57 o
   0   2   4      970.37      815.28      8.49 o
   1   2   4       53.34       51.73      1.59 o
   2   2   4     2539.65     2449.62     22.03 o
   3   2   4       74.20       81.99      3.71 o
   4   2   4      811.64      786.16     10.23 o
   5   2   4      151.84      164.78      4.08 o
   6   2   4      304.82      303.90      5.95 o
   7   2   4       61.22       62.36      3.80 o
   8   2   4       28.07       22.84      3.72 o
   9   2   4       41.26       45.92      5.05 o
  10   2   4        3.35        5.79      4.33 o
  11   2   4        3.16       13.60      5.07 o
 -10   3   4       16.93       16.07      4.28 o
  -9   3   4       49.97       41.46      6.64 o
  -8   3   4       25.50       17.53      7.31 o
  -7   3   4       55.10       62.59      8.51 o
  -6   3   4       51.87       53.81      6.03 o
  -5   3   4      146.70      141.69      4.35 o
  -4   3   4        8.34        9.00      1.81 o
  -3   3   4      208.85      211.46      4.85 o
  -2   3   4     1898.46     1922.90     22.74 o
  -1   3   4      860.36      884.46     10.31 o
   0   3   4     4610.96     4768.95     53.28 o
   1   3   4      851.01      882.48      9.45 o
   2   3   4     1910.30     1946.54     20.56 o
   3   3   4      200.57      198.78      4.32 o
   4   3   4       10.24       11.63      3.14 o
   5   3   4      147.68      148.11      3.84 o
   6   3   4       49.44       56.80      3.13 o
   7   3   4       53.29       48.63      3.34 o
   8   3   4       24.76       29.91      3.55 o
   9   3   4       50.34       48.44      4.49 o
  10   3   4       16.52       13.55      4.44 o
 -10   4   4        0.52       -7.38      7.38 o
  -9   4   4        1.90       -4.37      6.52 o
  -8   4   4       65.41       77.40     10.25 o
  -7   4   4       38.79       36.53      7.99 o
  -6   4   4      404.85      397.07     20.08 o
  -5   4   4      232.04      236.18      5.77 o
  -4   4   4      142.44      137.01      6.56 o
  -3   4   4       30.06       35.59      2.04 o
  -2   4   4      590.70      595.01      9.40 o
  -1   4   4      118.49      122.04      4.43 o
   0   4   4        5.01        0.27      1.34 o
   1   4   4      111.67      123.40      3.47 o
   2   4   4      605.64      609.23      8.52 o
   3   4   4       30.26       33.09      2.74 o
   4   4   4      139.97      140.07      3.93 o
   5   4   4      231.64      231.45      6.83 o
   6   4   4      403.71      400.75     10.89 o
   7   4   4       37.41       45.54      5.30 o
   8   4   4       67.85       75.29      4.86 o
   9   4   4        1.75       -2.71      2.99 o
  10   4   4        0.65        4.04      3.81 o
 -10   5   4       20.65       27.36     10.62 o
  -9   5   4       21.94       23.87      9.35 o
  -8   5   4       90.69       92.94     19.13 o
  -7   5   4       51.19       64.39     18.05 o
  -6   5   4       46.90       54.71      9.61 o
  -5   5   4      169.76      157.58      5.99 o
  -4   5   4      199.04      197.00      4.61 o
  -3   5   4       53.31       47.72      2.73 o
  -2   5   4      426.41      422.57     13.75 o
  -1   5   4      971.99      945.51     16.16 o
   0   5   4      672.48      664.47      9.08 o
   1   5   4      978.01      991.70     13.57 o
   2   5   4      426.23      414.18      7.95 o
   3   5   4       49.95       48.32      3.27 o
   4   5   4      198.87      191.25      5.31 o
   5   5   4      174.73      174.35      5.38 o
   6   5   4       44.65       51.31      3.72 o
   7   5   4       52.46       55.17      3.71 o
   8   5   4       91.59       88.57      7.55 o
   9   5   4       21.54       21.06      3.98 o
  10   5   4       20.93       21.76      8.80 o
  -9   6   4        5.49       14.36      9.19 o
  -8   6   4       27.41       33.29      9.38 o
  -7   6   4       13.99       17.38      7.91 o
  -6   6   4       31.14       26.65      5.77 o
  -5   6   4      332.07      340.21      8.14 o
  -4   6   4       46.79       52.78      3.49 o
  -3   6   4       68.72       60.87      3.42 o
  -2   6   4       35.32       33.23      2.97 o
  -1   6   4      282.69      300.20      6.55 o
   0   6   4        1.14        3.74      1.95 o
   1   6   4      273.95      285.56      7.53 o
   2   6   4       36.64       44.22      3.74 o
   3   6   4       69.55       67.17      3.54 o
   4   6   4       48.92       50.38      4.23 o
   5   6   4      333.42      355.66     10.54 o
   6   6   4       32.41       31.55      4.18 o
   7   6   4       13.66        9.30      3.55 o
   8   6   4       28.50       31.81      8.43 o
   9   6   4        5.76        8.63      4.92 o
  -9   7   4       32.30       42.84     16.86 o
  -8   7   4       18.52        0.73     12.69 o
  -7   7   4       14.85       15.84      3.87 o
  -6   7   4       12.35       12.57      3.11 o
  -5   7   4       68.86       75.48      5.15 o
  -4   7   4       26.86       22.67      3.96 o
  -3   7   4      354.72      347.70      9.65 o
  -2   7   4        8.52        5.18      2.52 o
  -1   7   4       60.55       54.97      4.11 o
   0   7   4      102.82      100.09      4.95 o
   1   7   4       63.82       60.26      4.29 o
   2   7   4        8.89        8.97      3.72 o
   3   7   4      349.40      347.95     10.10 o
   4   7   4       28.01       25.96      3.94 o
   5   7   4       67.72       77.20      5.91 o
   6   7   4       12.10       17.85      6.32 o
   7   7   4       15.76       26.37      5.56 o
   8   7   4       19.07        5.51     11.84 o
   9   7   4       32.23       33.18      7.33 o
  -8   8   4        8.08       19.82      5.51 o
  -7   8   4        5.80        5.20      3.10 o
  -6   8   4        0.31        0.42      3.87 o
  -5   8   4       65.88       62.72     12.25 o
  -4   8   4       43.17       40.16     10.67 o
  -3   8   4      103.55       98.01      7.87 o
  -2   8   4       61.48       76.43     10.50 o
  -1   8   4      463.33      466.67     13.42 o
   0   8   4        3.30       -4.01      4.01 o
   1   8   4      459.42      461.01     17.67 o
   2   8   4       61.30       73.30      7.31 o
   3   8   4      101.53      117.30      8.56 o
   4   8   4       42.96       46.73      8.03 o
   5   8   4       65.05       60.32      8.50 o
   6   8   4        0.22        6.06      5.77 o
   7   8   4        5.41        8.43      6.15 o
   8   8   4        8.27       11.16      6.78 o
  -7   9   4       18.18       17.05      4.92 o
  -6   9   4       10.88        7.77      6.63 o
  -5   9   4        9.88        1.01      6.10 o
  -4   9   4        7.39       -3.68      8.45 o
  -3   9   4      241.02      260.78     15.06 o
  -2   9   4       11.59       13.49      5.53 o
  -1   9   4       28.09       34.05      7.37 o
   0   9   4        0.76        1.59      5.30 o
   1   9   4       27.01       34.07      7.32 o
   2   9   4       11.10        4.30      5.60 o
   3   9   4      241.63      238.43     15.33 o
   4   9   4        7.14       10.14      6.48 o
   5   9   4        9.38        4.78      6.37 o
   6   9   4       10.70       18.07      7.30 o
   7   9   4       17.44        8.35     10.66 o
  -6  10   4        3.92        5.14     13.59 o
  -5  10   4       56.37       48.69      9.57 o
  -4  10   4        1.07       -5.90      5.90 o
  -3  10   4       33.02       47.56     11.81 o
  -2  10   4       19.01       14.64     10.05 o
  -1  10   4       11.54        8.83      8.08 o
   0  10   4        6.31        4.48      6.31 o
   1  10   4       11.20        6.52      6.62 o
   2  10   4       18.28       13.94      7.46 o
   3  10   4       33.55       34.92     10.35 o
   4  10   4        1.02       -2.01      7.00 o
   5  10   4       55.95       53.10     10.00 o
   6  10   4        3.77       11.22      7.86 o
  -4  11   4       34.80       29.62     12.15 o
  -3  11   4       19.62       18.92     10.54 o
  -2  11   4       14.22       18.79     11.81 o
  -1  11   4       39.04       16.76     11.15 o
   0  11   4        0.78        1.19      7.00 o
   1  11   4       39.34       42.57     10.18 o
   2  11   4       13.85       25.95     12.07 o
   3  11   4       19.67       23.49     11.34 o
   4  11   4       35.55       26.29     12.42 o
   1   0   5     6411.73     5989.59     46.59 o
   2   0   5      551.31      576.80      6.45 o
   3   0   5      334.19      335.78      4.89 o
   4   0   5      352.00      415.99      6.20 o
   5   0   5      984.04      973.83     12.88 o
   6   0   5      104.03       97.81      3.34 o
   7   0   5       98.84      100.88      4.37 o
   8   0   5       17.75       18.84      3.30 o
   9   0   5       39.58       47.49      8.31 o
  10   0   5       33.24       40.75      9.13 o
  11   0   5        8.25       11.06      5.21 o
 -11   1   5       10.17       10.72      4.98 o
 -10   1   5        5.31        3.83      4.11 o
  -9   1   5        6.09        4.26      3.00 o
  -8   1   5       67.62       70.53      7.10 o
  -7   1   5       95.53       97.17      3.66 o
  -6   1   5      106.51      102.52      3.24 o
  -5   1   5      106.79      100.58      2.98 o
  -4   1   5      173.52      215.48      4.35 o
  -3   1   5      437.47      482.91      6.06 o
  -2   1   5       42.35       41.01      1.57 o
  -1   1   5      491.64      474.11      5.38 o
   0   1   5       88.67       92.93      1.96 o
   1   1   5      480.83      476.71      5.04 o
   2   1   5       41.42       39.24      1.63 o
   3   1   5      435.42      482.03      6.49 o
   4   1   5      169.35      212.57      4.02 o
   5   1   5      108.43      100.84      3.28 o
   6   1   5      103.46      102.04      4.22 o
   7   1   5       95.38       90.18      4.26 o
   8   1   5       67.23       70.63      4.70 o
   9   1   5        5.68        6.57      4.02 o
  10   1   5        4.88        4.27      4.54 o
  11   1   5       10.35        4.08      5.02 o
 -11   2   5        3.72        4.00      5.48 o
 -10   2   5       14.67       14.04      4.15 o
  -9   2   5       44.69       45.21      3.71 o
  -8   2   5       25.11       27.00      3.04 o
  -7   2   5       75.83       72.87      3.02 o
  -6   2   5        5.52        6.21      2.08 o
  -5   2   5     1108.87     1098.88     16.50 o
  -4   2   5      131.74      138.93      4.38 o
  -3   2   5     1209.91     1288.38     15.46 o
  -2   2   5      229.60      234.92      3.92 o
  -1   2   5      592.52      524.25      5.92 o
   0   2   5      405.56      414.47      5.10 o
   1   2   5      578.78      514.19      5.92 o
   2   2   5      223.57      220.74      3.67 o
   3   2   5     1176.52     1255.01     15.11 o
   4   2   5      126.75      131.69      3.46 o
   5   2   5     1102.76     1092.54     13.68 o
   6   2   5        5.61        1.96      1.94 o
   7   2   5       77.76       62.97      4.22 o
   8   2   5       26.01       20.75      3.58 o
   9   2   5       44.07       49.35     10.99 o
  10   2   5       14.58       14.26      4.90 o
  11   2   5        3.85        7.23      5.09 o
 -10   3   5       12.97        9.81      3.47 o
  -9   3   5       23.44       18.24      3.29 o
  -8   3   5      107.90      103.45     13.24 o
  -7   3   5       47.67       49.14      3.35 o
  -6   3   5      303.05      309.12      7.91 o
  -5   3   5      123.22      137.32      4.07 o
  -4   3   5      373.86      369.86      6.74 o
  -3   3   5      373.13      372.95      6.28 o
  -2   3   5       25.38       30.96      1.65 o
  -1   3   5      265.30      277.51      4.58 o
   0   3   5     8088.30     8178.95     76.77 o
   1   3   5      269.95      278.89      4.22 o
   2   3   5       25.32       29.57      1.82 o
   3   3   5      370.08      371.01      5.61 o
   4   3   5      373.96      375.68      6.66 o
   5   3   5      119.90      125.25      3.69 o
   6   3   5      300.94      298.18      6.38 o
   7   3   5       48.98       46.98      3.57 o
   8   3   5      110.38      118.96      6.00 o
   9   3   5       22.82       22.66      4.54 o
  10   3   5       12.63        9.18      5.12 o
 -10   4   5        3.10       -1.80      9.40 o
  -9   4   5        7.06        6.07      7.94 o
  -8   4   5       44.01       52.75      9.34 o
  -7   4   5       75.97       84.34     10.01 o
  -6   4   5      354.80      348.37      8.46 o
  -5   4   5      405.08      391.35      8.07 o
  -4   4   5      154.81      153.17      3.90 o
  -3   4   5      148.80      154.85      4.09 o
  -2   4   5      910.83      902.11     13.07 o
  -1   4   5      340.01      349.05      6.17 o
   0   4   5      995.53     1093.99     13.67 o
   1   4   5      327.09      328.04      5.67 o
   2   4   5      892.40      901.69     11.76 o
   3   4   5      153.65      161.93      3.80 o
   4   4   5      147.66      148.12      4.30 o
   5   4   5      404.70      382.60      6.89 o
   6   4   5      358.01      353.31      8.22 o
   7   4   5       72.26       79.65      4.30 o
   8   4   5       46.02       41.19      4.42 o
   9   4   5        6.67        7.62      3.98 o
  10   4   5        2.89        3.22      4.17 o
 -10   5   5        5.60        3.50     14.01 o
  -9   5   5       37.06       30.00      9.72 o
  -8   5   5       13.09        4.50      7.50 o
  -7   5   5       49.27       49.46      9.08 o
  -6   5   5      104.92      111.62      5.91 o
  -5   5   5      106.18      115.72      4.31 o
  -4   5   5       88.26       88.66      5.20 o
  -3   5   5       50.89       46.95      3.65 o
  -2   5   5      303.03      301.05      6.50 o
  -1   5   5      525.18      520.37      8.18 o
   0   5   5     1222.72     1316.24     16.31 o
   1   5   5      530.97      541.68      9.58 o
   2   5   5      297.28      288.59      8.35 o
   3   5   5       52.05       51.91      2.76 o
   4   5   5       88.41       88.75      3.88 o
   5   5   5      106.49      106.57      5.05 o
   6   5   5      104.43      111.73      5.16 o
   7   5   5       51.36       51.99      4.24 o
   8   5   5       13.20        8.03      5.48 o
   9   5   5       37.33       43.84      4.97 o
  10   5   5        5.56        8.33      7.67 o
  -9   6   5       15.94       20.11      9.76 o
  -8   6   5        6.50       -3.86      8.05 o
  -7   6   5        9.07       10.70     14.58 o
  -6   6   5      119.15      109.32      4.34 o
  -5   6   5       16.87       21.22      2.76 o
  -4   6   5      355.35      339.80      8.89 o
  -3   6   5      219.68      213.95      6.42 o
  -2   6   5      697.23      681.45     11.72 o
  -1   6   5        2.27       -2.05      2.05 o
   0   6   5       98.71      103.96      4.50 o
   1   6   5        2.77       -0.62      2.02 o
   2   6   5      703.31      705.47     12.89 o
   3   6   5      222.57      217.17      6.01 o
   4   6   5      364.09      359.32      9.71 o
   5   6   5       17.62       19.80      3.36 o
   6   6   5      120.71      119.03      5.66 o
   7   6   5        8.40        5.86      3.28 o
   8   6   5        6.36        5.74      5.13 o
   9   6   5       16.01        9.63      5.48 o
  -9   7   5        9.27       -2.78     14.03 o
  -8   7   5       11.91       33.01     15.93 o
  -7   7   5        5.42       11.48      4.28 o
  -6   7   5       10.17        5.96      2.89 o
  -5   7   5       56.18       60.35      5.28 o
  -4   7   5       23.92       24.40      4.42 o
  -3   7   5       58.25       56.98      5.13 o
  -2   7   5        2.32        0.99      3.11 o
  -1   7   5      241.03      229.19      8.52 o
   0   7   5       13.56       11.72      4.17 o
   1   7   5      242.55      217.13      7.80 o
   2   7   5        1.93        5.06      3.49 o
   3   7   5       59.53       43.11      5.81 o
   4   7   5       22.69       26.11      4.69 o
   5   7   5       55.26       58.33      6.70 o
   6   7   5        9.83        8.61      4.95 o
   7   7   5        5.23        6.90      5.65 o
   8   7   5       12.11        9.07      6.16 o
   9   7   5        9.42        9.84      6.79 o
  -8   8   5       19.61       11.85      5.94 o
  -7   8   5        3.67        1.22      3.68 o
  -6   8   5       83.81       87.75      6.43 o
  -5   8   5        2.27       14.23      5.90 o
  -4   8   5       98.71       99.62      9.40 o
  -3   8   5        4.58       11.01      5.28 o
  -2   8   5      197.90      216.48     10.78 o
  -1   8   5       31.64       31.85      5.19 o
   0   8   5       62.96       60.68      5.84 o
   1   8   5       32.04       26.36      9.63 o
   2   8   5      193.80      195.98     10.69 o
   3   8   5        4.56        5.49      5.54 o
   4   8   5      101.43      117.08     10.40 o
   5   8   5        2.24        1.81      5.54 o
   6   8   5       83.33       80.83      9.53 o
   7   8   5        3.77        4.55      6.47 o
   8   8   5       19.52       18.64      7.66 o
  -7   9   5        4.63        8.79      5.16 o
  -6   9   5       12.47        9.91      5.74 o
  -5   9   5       25.52       29.20      7.64 o
  -4   9   5        7.73        4.05      6.22 o
  -3   9   5       25.73       26.55     10.71 o
  -2   9   5       25.73       13.49      5.54 o
  -1   9   5        9.25       10.94      5.99 o
   0   9   5       14.52       27.24      7.18 o
   1   9   5        9.01        9.32      5.12 o
   2   9   5       24.66       21.05      5.84 o
   3   9   5       25.26       29.25     12.21 o
   4   9   5        7.64       -2.09     10.71 o
   5   9   5       26.00       38.16     18.54 o
   6   9   5       12.00       11.99     11.37 o
   7   9   5        4.45       19.01      8.21 o
  -6  10   5       22.99       25.97      6.19 o
  -5  10   5        1.15       -1.80      9.36 o
  -4  10   5       55.31       50.22     11.85 o
  -3  10   5       67.09       68.82     13.07 o
  -2  10   5       99.26       73.80     14.23 o
  -1  10   5        3.16       -2.05     11.45 o
   0  10   5       75.20       74.19     10.56 o
   1  10   5        3.02        1.67      6.36 o
   2  10   5       98.53       93.79     17.37 o
   3  10   5       66.21       63.31     10.45 o
   4  10   5       53.57       42.88      9.64 o
   5  10   5        1.09       -1.02      6.97 o
   6  10   5       22.69       11.98      8.60 o
  -4  11   5        2.76        5.47      9.68 o
  -3  11   5       41.86       36.19     12.85 o
  -2  11   5        1.76       -9.44      9.44 o
  -1  11   5       10.25        1.44      9.99 o
   0  11   5        0.60      -11.58     12.25 o
   1  11   5       10.26       24.93      8.67 o
   2  11   5        1.67        8.77     10.34 o
   3  11   5       41.77       22.26     10.63 o
   4  11   5        2.81       -4.54      9.46 o
   0   0   6     1290.58     1178.07     14.59 o
   1   0   6      109.70      121.73      2.43 o
   2   0   6        0.99        8.18      1.33 o
   3   0   6        0.43        0.69      1.21 o
   4   0   6     2859.43     2804.31     30.73 o
   5   0   6       38.90       38.09      2.37 o
   6   0   6      446.10      432.02     11.70 o
   7   0   6       11.32        9.47      3.69 o
   8   0   6        1.09       -0.83      2.80 o
   9   0   6        0.01       -4.33      4.61 o
  10   0   6       33.59       31.20      5.83 o
  11   0   6        2.08       10.20      5.23 o
 -11   1   6        6.65       10.99      4.86 o
 -10   1   6        0.87        0.27      4.02 o
  -9   1   6        8.86        6.51      4.75 o
  -8   1   6       20.72       18.76      3.15 o
  -7   1   6      130.60      133.39      5.22 o
  -6   1   6       88.48       94.81      3.27 o
  -5   1   6      105.78       99.92      3.45 o
  -4   1   6      191.86      180.80      3.95 o
  -3   1   6      260.12      275.67      4.65 o
  -2   1   6     2170.19     2319.73     21.96 o
  -1   1   6      147.95      142.70      2.48 o
   0   1   6     1352.68     1357.39     11.82 o
   1   1   6      146.33      141.21      2.67 o
   2   1   6     2171.58     2309.48     21.98 o
   3   1   6      255.31      260.31      4.29 o
   4   1   6      187.47      166.66      3.78 o
   5   1   6      103.05       97.26      3.23 o
   6   1   6       87.64       88.79      3.36 o
   7   1   6      130.33      139.41      5.23 o
   8   1   6       20.53       16.83      3.99 o
   9   1   6        9.07       23.57      4.58 o
  10   1   6        0.81       -3.27      4.07 o
  11   1   6        6.78        7.34      5.17 o
 -10   2   6       34.94       37.05      4.99 o
  -9   2   6        2.44        7.35      2.94 o
  -8   2   6       20.77       21.33      2.92 o
  -7   2   6       63.62       62.04      3.10 o
  -6   2   6      145.08      135.50      3.63 o
  -5   2   6      193.07      190.59      4.09 o
  -4   2   6     1072.77     1102.11     14.08 o
  -3   2   6     2057.38     2098.10     23.32 o
  -2   2   6      365.85      328.87      5.19 o
  -1   2   6       60.07       65.64      2.55 o
   0   2   6     1619.71     1486.33     16.26 o
   1   2   6       57.08       63.27      1.88 o
   2   2   6      356.83      318.33      5.21 o
   3   2   6     2049.91     2106.30     21.43 o
   4   2   6     1081.44     1121.44     13.24 o
   5   2   6      193.20      198.09      4.44 o
   6   2   6      143.12      145.98      4.28 o
   7   2   6       64.49       64.64      4.44 o
   8   2   6       20.50       25.75      6.46 o
   9   2   6        2.56        5.54      4.09 o
  10   2   6       35.71       29.13      5.50 o
 -10   3   6        4.13        3.04      3.41 o
  -9   3   6       10.41       10.80      2.95 o
  -8   3   6       18.96       17.65      2.98 o
  -7   3   6       97.45       92.45      4.70 o
  -6   3   6      169.05      169.41      6.14 o
  -5   3   6       20.12       22.23      2.46 o
  -4   3   6      108.09      109.82      2.88 o
  -3   3   6       72.40       70.26      3.02 o
  -2   3   6      447.87      425.26      6.38 o
  -1   3   6      167.67      174.63      3.77 o
   0   3   6     2374.69     2686.33     25.63 o
   1   3   6      169.95      187.99      3.39 o
   2   3   6      445.46      425.67      6.68 o
   3   3   6       71.76       74.10      2.65 o
   4   3   6      107.54      106.14      3.61 o
   5   3   6       20.14       24.62      3.25 o
   6   3   6      168.24      165.46      5.72 o
   7   3   6       94.91       94.85      5.06 o
   8   3   6       18.90       19.69      3.74 o
   9   3   6       10.14        2.39      6.87 o
  10   3   6        4.51       -0.62      4.17 o
 -10   4   6        9.97       13.32      4.55 o
  -9   4   6       20.35       22.35      8.44 o
  -8   4   6       85.69      105.03     11.36 o
  -7   4   6       64.39       69.70     10.65 o
  -6   4   6       22.30       24.78      3.12 o
  -5   4   6      101.52       98.19      3.93 o
  -4   4   6      172.64      165.05      5.26 o
  -3   4   6      462.15      471.06      8.13 o
  -2   4   6      506.12      464.52      7.64 o
  -1   4   6      268.57      282.88      5.66 o
   0   4   6     1750.67     1756.86     21.78 o
   1   4   6      264.78      269.84      5.44 o
   2   4   6      506.27      469.08      7.91 o
   3   4   6      460.66      468.23      7.45 o
   4   4   6      179.08      172.78      4.56 o
   5   4   6      106.40      103.03      3.92 o
   6   4   6       22.54       22.43      3.22 o
   7   4   6       64.77       64.25      4.56 o
   8   4   6       84.21       85.37      6.04 o
   9   4   6       20.43       24.85      4.71 o
  10   4   6       10.15        6.79      5.55 o
 -10   5   6        3.13        9.58      9.71 o
  -9   5   6       10.83       14.62      9.66 o
  -8   5   6       52.97       49.11      9.86 o
  -7   5   6       18.31       13.95     16.60 o
  -6   5   6      125.72      131.95      6.72 o
  -5   5   6      147.88      133.97      4.39 o
  -4   5   6       25.45       22.96      2.25 o
  -3   5   6       28.53       29.05      2.41 o
  -2   5   6       33.91       37.52      2.85 o
  -1   5   6       15.87       14.20      2.44 o
   0   5   6       75.08       82.75      3.26 o
   1   5   6       16.62       16.56      2.50 o
   2   5   6       34.02       37.64      2.70 o
   3   5   6       28.19       31.00      2.60 o
   4   5   6       27.00       26.91      3.30 o
   5   5   6      149.02      144.24      5.54 o
   6   5   6      126.02      127.60      5.33 o
   7   5   6       18.01       15.81      3.52 o
   8   5   6       54.34       61.48      6.06 o
   9   5   6       10.69        7.84      6.05 o
  10   5   6        3.22        1.64      4.46 o
  -9   6   6       28.36       26.84     15.69 o
  -8   6   6       81.83       84.70     22.00 o
  -7   6   6       67.59       66.31      6.40 o
  -6   6   6       17.44       17.31      2.63 o
  -5   6   6        3.36        1.88      2.49 o
  -4   6   6      114.18      110.12      6.84 o
  -3   6   6      793.00      788.89     20.27 o
  -2   6   6      110.42      115.59      4.56 o
  -1   6   6      398.30      413.84      8.64 o
   0   6   6      347.55      367.68      8.17 o
   1   6   6      385.39      405.06      8.74 o
   2   6   6      111.58      106.13      4.94 o
   3   6   6      786.96      791.84     15.40 o
   4   6   6      114.72      110.71      5.82 o
   5   6   6        4.67        3.43      3.16 o
   6   6   6       17.03       13.94      3.32 o
   7   6   6       65.66       61.17      6.01 o
   8   6   6       82.44       83.93     10.78 o
   9   6   6       28.46       27.02      4.99 o
  -8   7   6       24.58       22.76      3.88 o
  -7   7   6        3.16        1.75      3.90 o
  -6   7   6       15.11       21.42      3.39 o
  -5   7   6       62.53       55.08      6.89 o
  -4   7   6       31.33       33.37      4.97 o
  -3   7   6       45.06       43.59      4.80 o
  -2   7   6       97.73      102.16      5.54 o
  -1   7   6      158.71      143.86     10.76 o
   0   7   6       68.05       75.40      6.32 o
   1   7   6      156.25      145.77      7.63 o
   2   7   6       98.14      107.09     13.28 o
   3   7   6       43.65       45.67      5.77 o
   4   7   6       32.46       45.09      6.41 o
   5   7   6       62.60       61.08      6.96 o
   6   7   6       15.21       20.67      5.63 o
   7   7   6        3.08        0.59      4.93 o
   8   7   6       25.46       33.51     13.55 o
  -8   8   6        6.07       -4.80      7.19 o
  -7   8   6       53.12       59.17      6.35 o
  -6   8   6        0.01        1.17      4.63 o
  -5   8   6       23.75       27.47      4.98 o
  -4   8   6       18.77       23.12      6.80 o
  -3   8   6      470.94      466.44     19.61 o
  -2   8   6       60.47       58.21      7.03 o
  -1   8   6       23.35       26.88      9.72 o
   0   8   6       34.96       44.61      5.46 o
   1   8   6       23.14       27.97      5.76 o
   2   8   6       60.20       73.81      7.44 o
   3   8   6      469.00      472.01     18.27 o
   4   8   6       18.80       17.60      6.64 o
   5   8   6       23.40       26.84      7.25 o
   6   8   6        0.01       -5.76      5.76 o
   7   8   6       53.05       57.46      9.26 o
   8   8   6        6.24        6.19      9.22 o
  -7   9   6        1.82       -2.83      4.46 o
  -6   9   6       13.66       14.42      5.14 o
  -5   9   6       64.59       65.56      6.90 o
  -4   9   6       10.43       17.91      6.98 o
  -3   9   6       32.33       29.80      8.08 o
  -2   9   6       63.02       69.26      7.89 o
  -1   9   6       28.94       34.66      7.61 o
   0   9   6        3.62       -0.65      6.30 o
   1   9   6       29.02       37.10      6.67 o
   2   9   6       62.71       61.21      7.91 o
   3   9   6       33.24       33.59      8.20 o
   4   9   6       10.11       14.11      7.14 o
   5   9   6       63.85       57.78     12.59 o
   6   9   6       13.34        9.03      7.12 o
   7   9   6        1.64       -4.91      8.49 o
  -5  10   6       10.55       13.27      5.70 o
  -4  10   6       40.11       45.33     11.56 o
  -3  10   6       65.81       70.72     13.83 o
  -2  10   6       11.59        5.37      8.97 o
  -1  10   6       44.24       35.40      8.87 o
   0  10   6        1.42       -3.31      6.35 o
   1  10   6       45.55       53.58     12.63 o
   2  10   6       11.13       16.19      7.59 o
   3  10   6       66.05       96.83     15.45 o
   4  10   6       40.89       51.36     10.35 o
   5  10   6        9.75        7.83     11.74 o
  -3  11   6       10.99       -6.03      8.78 o
  -2  11   6        0.11       -8.77      8.77 o
  -1  11   6        0.24        2.01     10.05 o
   0  11   6        0.48        5.69     10.06 o
   1  11   6        0.20        3.33     10.32 o
   2  11   6        0.09       -1.81      9.38 o
   3  11   6       11.20        6.14     10.36 o
   1   0   7       14.41       24.43      1.42 o
   2   0   7      219.18      226.50      3.93 o
   3   0   7      922.83      919.48     11.70 o
   4   0   7       30.16       38.77      2.08 o
   5   0   7       96.91      107.83      3.75 o
   6   0   7      211.18      184.83      5.14 o
   7   0   7      323.08      317.57      8.69 o
   8   0   7       42.40       46.11      4.26 o
   9   0   7        0.50        2.66      3.99 o
  10   0   7        0.31        3.32      4.44 o
 -10   1   7       39.97       50.85      5.83 o
  -9   1   7        9.22       17.34      4.48 o
  -8   1   7       31.80       23.62      3.53 o
  -7   1   7       78.46       76.26      4.35 o
  -6   1   7      145.97      144.56      4.27 o
  -5   1   7      222.69      212.79      4.88 o
  -4   1   7       22.05       21.09      1.95 o
  -3   1   7     2160.11     2210.39     22.28 o
  -2   1   7      307.06      328.41      5.49 o
  -1   1   7      304.62      301.26      4.99 o
   0   1   7     1452.79     1445.58     13.49 o
   1   1   7      294.77      287.08      4.10 o
   2   1   7      307.49      324.86      4.69 o
   3   1   7     2158.84     2218.26     24.98 o
   4   1   7       21.25       16.54      1.80 o
   5   1   7      224.86      218.96      4.98 o
   6   1   7      146.22      139.89      4.20 o
   7   1   7       80.19       89.70      4.59 o
   8   1   7       30.70       22.58      4.33 o
   9   1   7        9.83        8.94      4.21 o
  10   1   7       40.08       53.41      6.20 o
 -10   2   7       14.38       12.89      4.42 o
  -9   2   7        0.49        3.09      2.93 o
  -8   2   7       11.93       11.63      3.10 o
  -7   2   7      178.44      173.48      5.99 o
  -6   2   7      129.17      126.80      3.92 o
  -5   2   7      208.43      202.96      4.55 o
  -4   2   7      267.91      268.70      5.32 o
  -3   2   7      562.81      535.44      8.57 o
  -2   2   7      802.71      831.89     10.67 o
  -1   2   7      143.39      136.44      3.50 o
   0   2   7     3485.59     3597.31     35.92 o
   1   2   7      153.88      153.90      3.07 o
   2   2   7      790.53      836.38     10.50 o
   3   2   7      575.98      544.93      7.27 o
   4   2   7      265.81      266.92      6.16 o
   5   2   7      199.18      189.31      4.57 o
   6   2   7      127.79      120.85      4.64 o
   7   2   7      177.29      184.80      6.93 o
   8   2   7       11.75       14.39      4.22 o
   9   2   7        0.33        0.12      3.93 o
  10   2   7       14.14       10.92      4.89 o
 -10   3   7       17.82       22.47      5.46 o
  -9   3   7        7.28        5.81      3.42 o
  -8   3   7        8.40        7.42      2.46 o
  -7   3   7       62.36       63.46      3.40 o
  -6   3   7        1.71        1.26      1.92 o
  -5   3   7      214.08      215.96      5.24 o
  -4   3   7      435.69      442.49      7.32 o
  -3   3   7      396.84      390.30      7.07 o
  -2   3   7       13.98       16.11      1.72 o
  -1   3   7      365.01      416.79      7.25 o
   0   3   7       61.86       62.33      2.41 o
   1   3   7      350.90      399.76      5.97 o
   2   3   7       11.89       17.70      1.98 o
   3   3   7      389.78      389.84      6.59 o
   4   3   7      432.90      441.37      7.99 o
   5   3   7      211.39      228.94      5.36 o
   6   3   7        1.68        2.56      2.63 o
   7   3   7       59.63       69.19      4.81 o
   8   3   7        8.41        4.75      3.89 o
   9   3   7        7.90        8.68      4.37 o
  10   3   7       18.04       18.92      5.31 o
 -10   4   7       12.58       15.17      4.44 o
  -9   4   7        0.83       -0.98      2.70 o
  -8   4   7        9.67       15.76      7.95 o
  -7   4   7      195.17      186.25      8.37 o
  -6   4   7      190.90      192.34      5.70 o
  -5   4   7      207.30      203.70      5.61 o
  -4   4   7      421.27      402.30      7.03 o
  -3   4   7      306.25      291.03      5.84 o
  -2   4   7       75.24       91.72      3.36 o
  -1   4   7      367.30      367.26      6.75 o
   0   4   7     3848.32     3755.23     49.52 o
   1   4   7      356.31      355.15      6.60 o
   2   4   7       77.17       94.69      4.51 o
   3   4   7      311.32      294.87      5.83 o
   4   4   7      421.39      408.78      8.29 o
   5   4   7      207.05      199.72      6.00 o
   6   4   7      189.84      188.41      7.53 o
   7   4   7      195.58      191.51      7.30 o
   8   4   7       10.32        6.76      4.13 o
   9   4   7        0.78       -0.21      3.96 o
  10   4   7       12.60        3.11      4.63 o
  -9   5   7        8.38       13.31      8.99 o
  -8   5   7        3.40       -6.55      7.29 o
  -7   5   7       59.68       66.43      8.55 o
  -6   5   7      100.35      103.25      8.05 o
  -5   5   7       49.07       50.62      3.11 o
  -4   5   7      467.28      459.07      8.54 o
  -3   5   7      188.77      180.20      5.46 o
  -2   5   7        2.27        1.21      2.00 o
  -1   5   7       36.97       40.17      2.77 o
   0   5   7       22.92       19.33      2.27 o
   1   5   7       34.50       35.86      2.88 o
   2   5   7        3.44        1.53      2.07 o
   3   5   7      192.76      169.92      5.21 o
   4   5   7      472.64      484.57      9.74 o
   5   5   7       50.24       52.70      4.12 o
   6   5   7       99.92      111.29      5.38 o
   7   5   7       57.15       55.60      5.63 o
   8   5   7        3.61        5.48      4.12 o
   9   5   7        8.34        2.98      4.38 o
  -9   6   7        9.07        3.05     13.25 o
  -8   6   7        0.03       -5.53      5.53 o
  -7   6   7       26.38       30.71      3.02 o
  -6   6   7      134.38      126.76      9.12 o
  -5   6   7      180.30      185.78      6.41 o
  -4   6   7      198.61      194.79      6.96 o
  -3   6   7      350.84      341.82      7.87 o
  -2   6   7       86.00       87.58      4.24 o
  -1   6   7      353.53      351.66      9.02 o
   0   6   7      542.91      574.10     10.83 o
   1   6   7      356.98      354.36      8.19 o
   2   6   7       81.61       79.90      5.35 o
   3   6   7      352.67      351.74     10.61 o
   4   6   7      202.21      207.24      7.98 o
   5   6   7      178.51      177.65      7.57 o
   6   6   7      135.04      126.21      6.59 o
   7   6   7       27.91       26.43      6.06 o
   8   6   7        0.01       -0.07      4.00 o
   9   6   7        8.94        7.44      6.81 o
  -8   7   7        3.56        6.75      3.69 o
  -7   7   7       43.73       48.20      5.95 o
  -6   7   7       57.84       56.06      4.54 o
  -5   7   7       53.08       57.21      7.10 o
  -4   7   7      148.58      159.24      7.23 o
  -3   7   7      127.60      131.70      6.98 o
  -2   7   7       78.66       73.48      6.03 o
  -1   7   7       91.03       87.96      6.32 o
   0   7   7      619.59      600.39     15.47 o
   1   7   7       90.31       73.36      5.95 o
   2   7   7       81.51       79.71      7.09 o
   3   7   7      129.30      126.38      8.73 o
   4   7   7      152.81      156.31     23.98 o
   5   7   7       52.83       69.10      7.67 o
   6   7   7       57.72       64.52      6.62 o
   7   7   7       43.65       43.73      8.23 o
   8   7   7        3.41        3.06      6.07 o
  -7   8   7        1.05       -0.09      4.07 o
  -6   8   7        7.96        8.16      4.30 o
  -5   8   7       21.50       15.48      5.50 o
  -4   8   7       25.51       20.88      5.66 o
  -3   8   7        5.43        3.49      6.08 o
  -2   8   7       22.70       33.74      6.09 o
  -1   8   7       61.22       58.96      7.32 o
   0   8   7      125.14      134.02     12.64 o
   1   8   7       61.11       57.11      7.90 o
   2   8   7       20.30       12.49      5.23 o
   3   8   7        5.20        5.27      4.78 o
   4   8   7       26.26       20.83      6.95 o
   5   8   7       21.82       26.72      7.78 o
   6   8   7        7.88        5.89      5.44 o
   7   8   7        1.00       -1.40      6.42 o
  -6   9   7       30.20       23.55     14.35 o
  -5   9   7       12.58       15.06      5.31 o
  -4   9   7       53.42       61.06      7.12 o
  -3   9   7        6.19        4.06      6.82 o
  -2   9   7       68.08       62.91     12.37 o
  -1   9   7       19.16       11.76      6.44 o
   0   9   7      203.14      187.98     19.32 o
   1   9   7       19.26       20.23      5.86 o
   2   9   7       67.54       71.37      8.28 o
   3   9   7        6.17        5.68      7.67 o
   4   9   7       50.94       64.92      9.96 o
   5   9   7       12.21        2.33      7.31 o
   6   9   7       30.23       11.60      7.88 o
  -5  10   7        4.52        9.57      6.49 o
  -4  10   7       39.11       47.09     12.46 o
  -3  10   7       56.51       68.89     13.71 o
  -2  10   7        4.92        0.64      8.36 o
  -1  10   7       47.47       62.61     17.76 o
   0  10   7       12.58       12.77      8.78 o
   1  10   7       46.60       30.17      8.53 o
   2  10   7        5.63        2.06      8.70 o
   3  10   7       56.35       58.72     13.85 o
   4  10   7       38.18       29.38     14.52 o
   5  10   7        4.73        1.93      7.57 o
  -3  11   7        5.40       -4.05      9.95 o
  -2  11   7        5.89        9.99     10.29 o
  -1  11   7        5.96       16.15     11.51 o
   0  11   7       14.47       13.90      8.68 o
   1  11   7        6.26        2.12      7.52 o
   2  11   7        6.42        5.25     10.49 o
   3  11   7        5.18        9.26     11.49 o
   0   0   8     1062.58     1072.97     16.28 o
   1   0   8       20.53       26.60      1.77 o
   2   0   8        9.29       13.04      1.51 o
   3   0   8      221.28      259.55      4.59 o
   4   0   8       85.74       90.79      3.15 o
   5   0   8        0.98       -0.63      1.73 o
   6   0   8       30.99       25.76      2.89 o
   7   0   8      110.63      106.11      5.38 o
   8   0   8        4.61        4.12      3.88 o
   9   0   8       45.03       40.01      5.33 o
  10   0   8        1.03       -0.43      4.47 o
 -10   1   8       23.68       22.83      5.25 o
  -9   1   8       30.61       32.54      5.06 o
  -8   1   8        8.25        9.58      3.26 o
  -7   1   8       30.86       34.19      4.17 o
  -6   1   8      233.03      235.23      6.37 o
  -5   1   8       41.65       44.96      2.73 o
  -4   1   8     1431.59     1428.90     18.33 o
  -3   1   8      650.05      624.85      8.31 o
  -2   1   8        2.00       -0.69      1.21 o
  -1   1   8      893.81      954.16     11.05 o
   0   1   8     1540.52     1538.80     16.27 o
   1   1   8      902.05      981.64     10.23 o
   2   1   8        2.18        1.79      1.24 o
   3   1   8      647.59      630.60      9.15 o
   4   1   8     1421.40     1438.49     16.64 o
   5   1   8       42.61       46.71      2.80 o
   6   1   8      233.10      222.59      6.30 o
   7   1   8       31.53       35.23      4.60 o
   8   1   8        7.51        9.18      4.10 o
   9   1   8       30.28       27.46      5.41 o
  10   1   8       23.89       20.54      5.50 o
 -10   2   8        4.75        1.59      4.34 o
  -9   2   8        9.49       11.02      4.00 o
  -8   2   8        5.15        5.41      3.98 o
  -7   2   8      206.80      206.48      6.60 o
  -6   2   8       43.42       39.23      4.06 o
  -5   2   8       58.26       62.98      3.49 o
  -4   2   8       39.39       39.14      3.11 o
  -3   2   8       92.43       92.97      2.79 o
  -2   2   8      425.37      439.60      6.93 o
  -1   2   8      129.71      122.64      3.29 o
   0   2   8      329.74      353.55      5.82 o
   1   2   8      128.14      129.75      3.06 o
   2   2   8      422.80      445.52      6.80 o
   3   2   8       92.12       92.97      3.11 o
   4   2   8       37.56       39.64      2.48 o
   5   2   8       56.97       53.39      2.86 o
   6   2   8       44.33       44.08      3.53 o
   7   2   8      204.92      190.69     12.36 o
   8   2   8        4.71        1.55      3.95 o
   9   2   8        9.04        6.67      4.66 o
  10   2   8        4.48        7.52      4.89 o
 -10   3   8       37.51       43.76      6.80 o
  -9   3   8       14.44       17.32      3.38 o
  -8   3   8       46.78       39.71      3.65 o
  -7   3   8      105.50       97.71      4.45 o
  -6   3   8       62.32       63.58      4.39 o
  -5   3   8        1.31        1.50      1.94 o
  -4   3   8      506.21      475.34      7.53 o
  -3   3   8     1306.98     1327.57     18.32 o
  -2   3   8       84.03       89.82      3.41 o
  -1   3   8      205.27      198.08      4.33 o
   0   3   8      600.31      569.49      7.76 o
   1   3   8      215.98      215.10      4.26 o
   2   3   8       84.61       86.43      3.01 o
   3   3   8     1305.80     1322.96     15.72 o
   4   3   8      508.01      470.84     10.70 o
   5   3   8        1.44        5.57      2.61 o
   6   3   8       62.26       67.04      5.01 o
   7   3   8      106.72       99.83      6.45 o
   8   3   8       46.47       49.23      6.99 o
   9   3   8       14.64       17.21      4.90 o
  10   3   8       37.86       45.13      9.42 o
 -10   4   8        2.60       -1.88      5.85 o
  -9   4   8        3.09        8.21      4.47 o
  -8   4   8       29.30       33.69      4.52 o
  -7   4   8       69.99       64.58      3.76 o
  -6   4   8      100.17      109.23      4.58 o
  -5   4   8       70.14       60.07      3.41 o
  -4   4   8       86.43       86.91      3.65 o
  -3   4   8      125.34      128.24      4.06 o
  -2   4   8       97.67      101.67      3.35 o
  -1   4   8      356.43      371.96      7.09 o
   0   4   8       99.88       90.07      3.21 o
   1   4   8      353.82      372.55      6.90 o
   2   4   8       98.06       93.86      3.85 o
   3   4   8      123.95      125.79      4.05 o
   4   4   8       89.84       89.37      3.80 o
   5   4   8       68.46       59.27      4.26 o
   6   4   8      101.66      103.10      5.27 o
   7   4   8       70.35       66.12      5.81 o
   8   4   8       28.73       31.20      5.24 o
   9   4   8        3.01        7.19      4.49 o
  10   4   8        2.89       -0.05      4.84 o
  -9   5   8       14.76       20.74      4.85 o
  -8   5   8        2.98        3.70      2.96 o
  -7   5   8       67.47       68.00      3.87 o
  -6   5   8       63.43       65.89      3.94 o
  -5   5   8       21.89       23.05      3.14 o
  -4   5   8      432.60      419.46      8.98 o
  -3   5   8     1083.65     1078.06     15.12 o
  -2   5   8      132.47      140.29      4.51 o
  -1   5   8      454.34      467.41      7.94 o
   0   5   8      239.70      213.36      5.62 o
   1   5   8      448.14      459.54      8.25 o
   2   5   8      134.42      133.66      4.82 o
   3   5   8     1084.08     1053.88     14.55 o
   4   5   8      436.20      402.75     12.50 o
   5   5   8       22.71       19.12      4.14 o
   6   5   8       64.73       54.50      5.10 o
   7   5   8       65.36       68.29      6.10 o
   8   5   8        2.86        0.06      4.11 o
   9   5   8       14.98       20.23      5.18 o
  -9   6   8        0.45       -0.82      3.50 o
  -8   6   8       38.03       36.04      4.55 o
  -7   6   8        7.69        8.16      2.97 o
  -6   6   8       91.74      109.72      5.09 o
  -5   6   8       20.40       25.89      3.50 o
  -4   6   8      114.06      126.98      5.75 o
  -3   6   8        2.11        0.38      2.43 o
  -2   6   8        1.42       -0.77      2.30 o
  -1   6   8       36.65       35.25      2.97 o
   0   6   8       44.05       33.05      3.64 o
   1   6   8       35.51       38.74      4.22 o
   2   6   8        1.52        0.47      3.00 o
   3   6   8        2.21        5.01      4.51 o
   4   6   8      117.02      108.36      6.14 o
   5   6   8       20.57       17.94      4.05 o
   6   6   8       91.88      106.69      6.48 o
   7   6   8        7.72       15.54      4.63 o
   8   6   8       38.57       31.85      5.71 o
   9   6   8        0.44        9.62      5.03 o
  -8   7   8        5.85        0.18      6.30 o
  -7   7   8       73.15       72.69      6.60 o
  -6   7   8       33.41       34.87      6.12 o
  -5   7   8       39.27       40.67      4.49 o
  -4   7   8      116.83      108.23      7.53 o
  -3   7   8      543.17      524.56     16.43 o
  -2   7   8       13.53       12.08      3.65 o
  -1   7   8       44.98       53.38      5.45 o
   0   7   8        4.49       -4.00      4.00 o
   1   7   8       40.29       41.92      5.21 o
   2   7   8       13.65       15.34      4.87 o
   3   7   8      546.64      537.91     17.43 o
   4   7   8      115.25      107.31      8.46 o
   5   7   8       39.52       47.05      6.90 o
   6   7   8       33.75       40.71      5.53 o
   7   7   8       71.70       74.12      7.96 o
   8   7   8        5.84       19.07      7.47 o
  -7   8   8        1.73        0.24      5.20 o
  -6   8   8       62.17       69.67     11.10 o
  -5   8   8       10.73       13.94      4.97 o
  -4   8   8       14.85       19.08      5.28 o
  -3   8   8       36.87       34.80      6.03 o
  -2   8   8       70.29       75.38     13.19 o
  -1   8   8        2.87       -4.32      4.35 o
   0   8   8        2.08       -3.46      4.38 o
   1   8   8        2.83        1.00      4.73 o
   2   8   8       70.52       75.89      7.79 o
   3   8   8       36.86       45.76      7.15 o
   4   8   8       14.92       21.90      8.64 o
   5   8   8       10.34       13.84      5.86 o
   6   8   8       61.71       76.46      8.72 o
   7   8   8        1.54        8.11      7.36 o
  -6   9   8       18.70       18.82      5.96 o
  -5   9   8       30.61       27.43      6.15 o
  -4   9   8       23.66       24.97      6.22 o
  -3   9   8       88.66       97.23     15.10 o
  -2   9   8        2.92       -4.98      7.74 o
  -1   9   8       14.63       14.95      6.94 o
   0   9   8       29.95       27.63      7.46 o
   1   9   8       13.77       11.10      6.75 o
   2   9   8        2.74       -3.48      4.93 o
   3   9   8       88.08      107.44     14.01 o
   4   9   8       24.24       26.51      8.38 o
   5   9   8       29.78       27.55      7.30 o
   6   9   8       18.78       19.55      7.24 o
  -5  10   8       12.01       10.71      6.77 o
  -4  10   8        4.14       -4.87      8.10 o
  -3  10   8       14.09       20.19      7.38 o
  -2  10   8        1.93        5.35      8.90 o
  -1  10   8        1.30        5.20      9.55 o
   0  10   8        0.92       -1.82      6.63 o
   1  10   8        1.45       -4.01      6.20 o
   2  10   8        1.88       -1.62      8.41 o
   3  10   8       13.94        8.09     10.27 o
   4  10   8        3.97       -6.46      6.46 o
   5  10   8       11.75       10.76      6.62 o
  -3  11   8       25.53       20.43      8.12 o
  -2  11   8        9.92        8.84     10.77 o
  -1  11   8       17.96       16.10     12.49 o
   0  11   8       64.20       54.27     15.81 o
   1  11   8       18.52       32.41     13.81 o
   2  11   8       10.01       -1.17     11.21 o
   1   0   9     1223.22     1266.22     14.82 o
   2   0   9      116.69      123.52      4.38 o
   3   0   9       78.37       69.39      2.72 o
   4   0   9      111.32      110.95      3.42 o
   5   0   9       50.39       48.95      4.21 o
   6   0   9      309.02      325.81      8.20 o
   7   0   9       74.75       83.50      5.13 o
   8   0   9       50.16       50.00      5.41 o
   9   0   9        0.44        0.35      4.17 o
  10   0   9       25.73       16.68      5.54 o
 -10   1   9       10.07        9.43      4.95 o
  -9   1   9       18.67       24.94      4.91 o
  -8   1   9        2.81        5.30      3.88 o
  -7   1   9       92.44       88.59      5.13 o
  -6   1   9       64.79       65.74      4.34 o
  -5   1   9      199.50      195.80      5.62 o
  -4   1   9       34.24       32.63      2.60 o
  -3   1   9      397.58      406.22      6.07 o
  -2   1   9      113.24      107.07      3.12 o
  -1   1   9      152.37      150.38      4.00 o
   0   1   9      722.62      789.92     10.11 o
   1   1   9      137.85      138.15      3.53 o
   2   1   9      111.93      112.52      3.14 o
   3   1   9      391.08      394.53      6.61 o
   4   1   9       34.75       35.86      2.43 o
   5   1   9      197.82      202.49      5.92 o
   6   1   9       63.97       60.61      3.89 o
   7   1   9       89.81       93.63      6.22 o
   8   1   9        2.66        5.04      4.00 o
   9   1   9       18.70       24.14      5.24 o
  10   1   9       10.16       13.79      5.37 o
 -10   2   9        9.84       17.69      4.96 o
  -9   2   9       28.94       28.18      4.76 o
  -8   2   9        5.56        5.63      3.09 o
  -7   2   9       39.48       39.11      5.08 o
  -6   2   9      149.41      135.69     11.15 o
  -5   2   9       41.43       41.29      2.98 o
  -4   2   9       22.49       21.47      2.37 o
  -3   2   9      797.92      823.01     10.55 o
  -2   2   9       46.39       45.83      2.99 o
  -1   2   9     1015.87     1058.59     12.83 o
   0   2   9      726.66      803.89     10.49 o
   1   2   9     1002.72     1048.97     12.23 o
   2   2   9       46.50       47.73      2.49 o
   3   2   9      792.46      821.01     11.58 o
   4   2   9       21.28       21.77      2.19 o
   5   2   9       42.95       44.61      3.26 o
   6   2   9      148.08      141.22      5.71 o
   7   2   9       37.94       29.35      6.10 o
   8   2   9        5.54        5.71      4.12 o
   9   2   9       29.53       26.65      5.43 o
  10   2   9       10.05        6.92      9.59 o
 -10   3   9        5.09       12.25      5.85 o
  -9   3   9        5.80        7.91      4.60 o
  -8   3   9       34.80       34.61      4.39 o
  -7   3   9       35.81       40.09      4.19 o
  -6   3   9      102.73       91.92      4.56 o
  -5   3   9      251.94      231.63      6.39 o
  -4   3   9      436.12      439.27      7.81 o
  -3   3   9      648.11      569.12     13.85 o
  -2   3   9      798.16      763.76     10.85 o
  -1   3   9      304.65      308.68      6.61 o
   0   3   9      407.16      427.19      6.61 o
   1   3   9      307.41      312.24      5.68 o
   2   3   9      801.45      808.39     10.72 o
   3   3   9      644.66      612.16      8.87 o
   4   3   9      429.12      439.47      7.70 o
   5   3   9      254.34      253.35      7.45 o
   6   3   9      101.42       93.80      5.58 o
   7   3   9       34.81       36.37      6.53 o
   8   3   9       33.76       31.88      5.28 o
   9   3   9        5.37        9.69      4.70 o
  10   3   9        5.10        8.04      5.28 o
  -9   4   9       13.72       12.89      4.04 o
  -8   4   9        0.52        0.53      2.72 o
  -7   4   9       38.44       42.80      4.16 o
  -6   4   9       57.65       58.84      6.21 o
  -5   4   9       92.56       92.40      5.08 o
  -4   4   9       52.00       53.93      3.10 o
  -3   4   9      328.37      321.73      6.73 o
  -2   4   9      160.09      166.21      4.73 o
  -1   4   9      126.13      133.71      5.96 o
   0   4   9       52.29       49.51      2.72 o
   1   4   9      125.94      129.57      4.13 o
   2   4   9      158.57      163.15      4.69 o
   3   4   9      332.53      320.09      6.60 o
   4   4   9       53.98       53.78      3.24 o
   5   4   9       91.35       85.91      4.93 o
   6   4   9       57.75       52.07      4.85 o
   7   4   9       37.04       42.36      7.02 o
   8   4   9        0.47       -3.03      4.07 o
   9   4   9       14.30        9.57      9.68 o
  -9   5   9        6.29        2.50      4.89 o
  -8   5   9        6.93        7.59      5.98 o
  -7   5   9       56.86       58.90      5.48 o
  -6   5   9      166.96      178.37      6.50 o
  -5   5   9      206.79      191.04      9.90 o
  -4   5   9      451.13      463.33     11.01 o
  -3   5   9      395.60      392.18      8.98 o
  -2   5   9      285.23      302.11      6.83 o
  -1   5   9      226.51      235.08      5.75 o
   0   5   9      266.07      244.20      6.16 o
   1   5   9      224.77      244.90      5.98 o
   2   5   9      278.67      275.47      6.82 o
   3   5   9      391.64      405.44      8.35 o
   4   5   9      461.40      476.69     11.59 o
   5   5   9      208.31      187.85      8.52 o
   6   5   9      169.57      195.34      8.10 o
   7   5   9       56.86       60.43     10.60 o
   8   5   9        6.47        2.48      4.46 o
   9   5   9        6.45       10.03      5.10 o
  -9   6   9       19.41       19.01      9.03 o
  -8   6   9        0.19       -3.65      3.65 o
  -7   6   9       19.48       19.90      4.44 o
  -6   6   9       39.45       43.48      4.26 o
  -5   6   9       64.57       77.27      5.82 o
  -4   6   9       60.35       55.26      4.84 o
  -3   6   9      154.92      161.11      6.60 o
  -2   6   9      118.23      111.48      5.24 o
  -1   6   9      123.70      121.70      5.49 o
   0   6   9       12.37       12.81      3.23 o
   1   6   9      122.39      117.04      5.54 o
   2   6   9      121.38       95.51      6.64 o
   3   6   9      157.87      155.35      6.59 o
   4   6   9       60.66       67.03      5.49 o
   5   6   9       64.18       61.90      6.10 o
   6   6   9       39.10       39.46      5.12 o
   7   6   9       19.92       14.34      6.35 o
   8   6   9        0.22        6.72      4.99 o
   9   6   9       19.93       12.70      5.44 o
  -8   7   9        0.41       -8.59     15.56 o
  -7   7   9       20.59       21.68      6.43 o
  -6   7   9      101.64      104.47      7.28 o
  -5   7   9       73.22       68.87      6.40 o
  -4   7   9       69.73       63.02      6.42 o
  -3   7   9        2.18        3.39      4.40 o
  -2   7   9       51.99       53.14      5.56 o
  -1   7   9      103.56      102.88      6.11 o
   0   7   9      227.73      224.33      8.44 o
   1   7   9      104.78      115.92      7.16 o
   2   7   9       47.56       56.47      5.87 o
   3   7   9        2.01        4.04      4.06 o
   4   7   9       71.23       66.69      7.60 o
   5   7   9       73.65       69.07      6.64 o
   6   7   9      103.12       98.29      7.86 o
   7   7   9       21.07       26.92      6.34 o
   8   7   9        0.25       -1.44      5.17 o
  -7   8   9       16.52       18.18      7.47 o
  -6   8   9       27.89       30.47      5.88 o
  -5   8   9       13.62       16.00      5.32 o
  -4   8   9       14.92       17.73      6.61 o
  -3   8   9        4.49        9.62     12.01 o
  -2   8   9       21.70       20.72      5.61 o
  -1   8   9       23.11       16.83      9.44 o
   0   8   9      651.09      581.64     18.86 o
   1   8   9       23.21       27.07      6.04 o
   2   8   9       22.29       17.36      6.06 o
   3   8   9        4.76       13.13      7.02 o
   4   8   9       14.01        9.46      5.65 o
   5   8   9       13.38       20.79      6.46 o
   6   8   9       27.46       41.61      7.94 o
   7   8   9       16.60       10.35      7.97 o
  -6   9   9       25.72       22.35      6.52 o
  -5   9   9       15.46       22.96      6.03 o
  -4   9   9       26.90       39.60      6.83 o
  -3   9   9        2.85       -3.13      5.55 o
  -2   9   9       11.47        6.20      6.98 o
  -1   9   9      114.36      109.62      9.09 o
   0   9   9       85.93       97.22     11.11 o
   1   9   9      112.63      104.07     11.34 o
   2   9   9       11.90       11.45      5.98 o
   3   9   9        2.90        3.08      5.50 o
   4   9   9       26.75       24.80      7.09 o
   5   9   9       15.61       15.98      7.69 o
   6   9   9       25.27       32.98      7.92 o
  -4  10   9        3.83        8.01      6.92 o
  -3  10   9        1.04        2.29      6.47 o
  -2  10   9        2.99       -5.59      6.17 o
  -1  10   9        5.25       -5.52      5.52 o
   0  10   9       12.99        1.53     12.86 o
   1  10   9        5.42        5.77      7.18 o
   2  10   9        3.24       -1.08      9.09 o
   3  10   9        1.02       12.02     10.00 o
   4  10   9        3.50       -1.09      6.55 o
  -2  11   9       18.07       15.78      8.63 o
  -1  11   9       26.89       39.88      9.82 o
   0  11   9       15.84       17.11     13.15 o
   1  11   9       26.59       46.21     15.20 o
   2  11   9       18.35        9.17     11.56 o
   0   0  10      368.86      368.82      8.71 o
   1   0  10     1053.10     1086.22     14.86 o
   2   0  10      163.41      164.85      3.86 o
   3   0  10      518.28      561.46      8.33 o
   4   0  10      560.28      612.69      9.52 o
   5   0  10      312.06      300.89      6.88 o
   6   0  10       63.65       57.68      4.52 o
   7   0  10        6.28        0.79      3.70 o
   8   0  10       54.44       59.84      5.90 o
   9   0  10       26.74       13.40      8.34 o
  10   0  10        1.16       -3.12      4.62 o
 -10   1  10        2.05        2.15      4.79 o
  -9   1  10       33.83       43.39      5.62 o
  -8   1  10        2.73       -1.58      3.79 o
  -7   1  10       40.16       36.11      4.65 o
  -6   1  10      125.46      113.66      5.80 o
  -5   1  10      168.03      164.31      5.71 o
  -4   1  10      158.40      162.17      4.81 o
  -3   1  10      240.08      235.73      4.68 o
  -2   1  10      120.63      103.81      3.65 o
  -1   1  10      182.17      188.11      4.85 o
   0   1  10       39.92       45.02      2.49 o
   1   1  10      181.85      185.93      4.32 o
   2   1  10      115.46      100.23      3.21 o
   3   1  10      243.16      236.87      5.11 o
   4   1  10      157.91      156.77      4.32 o
   5   1  10      165.69      165.66      4.89 o
   6   1  10      126.84      105.48      6.25 o
   7   1  10       39.30       45.63      5.80 o
   8   1  10        2.52        9.35      4.39 o
   9   1  10       33.25       45.20     10.72 o
  10   1  10        1.88        3.25      5.03 o
 -10   2  10       12.61        5.37      6.12 o
  -9   2  10       21.65       16.12      5.70 o
  -8   2  10       37.01       35.40      6.34 o
  -7   2  10        6.04        9.69      3.22 o
  -6   2  10       20.31       27.38      3.62 o
  -5   2  10      214.84      202.22      5.79 o
  -4   2  10      201.15      220.36      5.66 o
  -3   2  10      512.96      539.48      8.41 o
  -2   2  10      534.35      569.38      8.72 o
  -1   2  10        7.63       14.09      1.93 o
   0   2  10      103.00       87.07      4.42 o
   1   2  10        8.58       15.50      1.94 o
   2   2  10      518.75      541.65     11.01 o
   3   2  10      517.71      540.47      9.77 o
   4   2  10      197.77      203.89      5.88 o
   5   2  10      213.34      200.39      7.72 o
   6   2  10       22.51       33.72      4.33 o
   7   2  10        6.32        2.38      4.09 o
   8   2  10       36.95       42.29      5.61 o
   9   2  10       21.76       17.24      5.28 o
  10   2  10       12.41       13.49      5.70 o
 -10   3  10        0.89       -1.09      8.71 o
  -9   3  10        6.54        4.00      4.24 o
  -8   3  10        3.82        6.93      3.24 o
  -7   3  10       55.78       56.22      4.32 o
  -6   3  10       64.34       63.10      4.30 o
  -5   3  10      224.61      211.24      8.34 o
  -4   3  10      314.97      304.85      6.70 o
  -3   3  10       95.78      105.21      3.85 o
  -2   3  10      489.76      486.70      8.90 o
  -1   3  10      312.87      319.83      6.38 o
   0   3  10       10.11       10.72      2.04 o
   1   3  10      310.52      329.19      6.67 o
   2   3  10      488.99      494.16      8.92 o
   3   3  10       95.60       90.61      3.45 o
   4   3  10      322.20      305.25      6.16 o
   5   3  10      222.47      212.90      7.85 o
   6   3  10       63.57       66.82      5.27 o
   7   3  10       57.02       57.88      6.35 o
   8   3  10        4.06       -4.13      4.13 o
   9   3  10        6.68        7.43      4.82 o
  10   3  10        0.85       -4.73      4.73 o
  -9   4  10       18.36       16.98      4.55 o
  -8   4  10        6.45        7.04      3.30 o
  -7   4  10       11.08       14.51      4.10 o
  -6   4  10       77.69       74.42      4.60 o
  -5   4  10       71.10       63.15      4.36 o
  -4   4  10       89.10       90.58      5.34 o
  -3   4  10      984.59      992.63     14.46 o
  -2   4  10      173.25      159.80      4.95 o
  -1   4  10      541.71      551.49     10.70 o
   0   4  10      835.33      819.46     11.91 o
   1   4  10      536.39      515.49      9.00 o
   2   4  10      171.25      157.59      5.72 o
   3   4  10      983.07      989.52     14.02 o
   4   4  10       90.34       83.10      5.04 o
   5   4  10       67.41       69.09      5.91 o
   6   4  10       79.36       69.72      6.26 o
   7   4  10       11.31       11.27      4.53 o
   8   4  10        6.42        8.63      4.73 o
   9   4  10       18.49       26.00      6.70 o
  -9   5  10        3.10        0.75      6.11 o
  -8   5  10       24.28       21.29      4.18 o
  -7   5  10        0.06       -2.93      2.93 o
  -6   5  10      183.26      187.56      8.31 o
  -5   5  10      116.02      117.72      6.08 o
  -4   5  10      149.63      159.00      6.47 o
  -3   5  10      181.66      184.45      6.16 o
  -2   5  10       93.47      102.16      4.56 o
  -1   5  10      144.37      139.91      4.61 o
   0   5  10       78.63       83.22      4.00 o
   1   5  10      144.46      145.13      4.84 o
   2   5  10       90.93       96.48      4.80 o
   3   5  10      179.40      158.65      6.52 o
   4   5  10      154.32      155.64      6.52 o
   5   5  10      114.70      110.64      6.50 o
   6   5  10      184.08      149.59     11.77 o
   7   5  10        0.07        3.42      4.34 o
   8   5  10       24.60       22.81      5.54 o
   9   5  10        2.86        8.44      5.19 o
  -8   6  10        4.49       -1.84      5.85 o
  -7   6  10       13.19       10.45      4.51 o
  -6   6  10       79.89       82.04      6.55 o
  -5   6  10       30.31       27.09      4.26 o
  -4   6  10      102.32      107.58      6.27 o
  -3   6  10      370.43      313.30     12.44 o
  -2   6  10       50.26       47.66      4.64 o
  -1   6  10      117.15      109.87      6.09 o
   0   6  10      137.93      126.42      7.06 o
   1   6  10      119.36      110.93      5.54 o
   2   6  10       50.93       53.41      4.64 o
   3   6  10      377.66      350.60     14.89 o
   4   6  10      101.49       90.86      6.27 o
   5   6  10       31.86       25.08      4.69 o
   6   6  10       79.28       85.53      7.01 o
   7   6  10       13.38       27.32      6.65 o
   8   6  10        4.79        2.05      5.18 o
  -8   7  10       11.33       12.70      6.61 o
  -7   7  10       15.58        5.07      4.57 o
  -6   7  10       43.08       48.78      6.14 o
  -5   7  10       46.27       37.56      5.83 o
  -4   7  10        8.93        8.73      4.86 o
  -3   7  10       11.49       12.47      4.94 o
  -2   7  10       55.05       63.97      5.93 o
  -1   7  10       20.89       19.51      4.19 o
   0   7  10       31.08       15.18      4.42 o
   1   7  10       20.82       35.79      5.26 o
   2   7  10       54.89       66.84      6.40 o
   3   7  10       10.98       10.68      5.29 o
   4   7  10        8.84       14.67      4.92 o
   5   7  10       45.77       46.70      6.26 o
   6   7  10       43.08       44.81      6.27 o
   7   7  10       15.13       19.43      6.19 o
   8   7  10       11.26        4.05      5.93 o
  -7   8  10       17.76       23.11      5.55 o
  -6   8  10        0.33        3.11      5.43 o
  -5   8  10       42.73       36.37      6.29 o
  -4   8  10        1.27        2.97      4.86 o
  -3   8  10       14.24       15.03      5.91 o
  -2   8  10       43.87       47.78      6.90 o
  -1   8  10       21.92       18.97      5.30 o
   0   8  10        0.17       -2.14      3.97 o
   1   8  10       19.97       30.04      6.15 o
   2   8  10       44.13       47.01      6.17 o
   3   8  10       15.06        8.21      5.51 o
   4   8  10        1.17       -2.79      5.15 o
   5   8  10       42.90       49.59      7.98 o
   6   8  10        0.35        2.87      5.99 o
   7   8  10       17.13       20.15      8.79 o
  -6   9  10       12.36        7.86      5.84 o
  -5   9  10       12.27        8.94      7.02 o
  -4   9  10        2.33        0.87      5.91 o
  -3   9  10        4.86        4.84      6.19 o
  -2   9  10        9.49        7.65      6.47 o
  -1   9  10       20.59       18.38      7.20 o
   0   9  10        9.87        9.85      5.65 o
   1   9  10       20.73       19.19      6.21 o
   2   9  10        9.65       15.59      5.41 o
   3   9  10        4.30        3.58      9.13 o
   4   9  10        2.37        2.18      5.92 o
   5   9  10       12.67       17.39      8.13 o
   6   9  10       12.45        6.65      6.99 o
  -4  10  10       15.56       -0.59      6.53 o
  -3  10  10       21.67       27.65      8.02 o
  -2  10  10        1.51       -4.27      6.33 o
  -1  10  10       16.47       10.38      7.45 o
   0  10  10       69.16       80.37     11.32 o
   1  10  10       15.63       24.79      6.92 o
   2  10  10        1.29       -5.84      6.62 o
   3  10  10       21.25       25.68      9.05 o
   4  10  10       15.35       19.49      7.70 o
  -1  11  10       11.44        4.92      8.18 o
   0  11  10       21.21       19.68      9.04 o
   1  11  10       11.91        6.50     11.97 o
   1   0  11       15.61        7.80      1.82 o
   2   0  11       14.92       14.78      1.90 o
   3   0  11      121.52      123.56      4.22 o
   4   0  11       24.77       14.24      2.40 o
   5   0  11      306.50      297.20      8.08 o
   6   0  11        4.07        8.68      3.87 o
   7   0  11        2.66        4.82      5.70 o
   8   0  11        8.42        4.77      5.27 o
   9   0  11       29.00       29.41      5.75 o
  10   0  11        3.99        0.70      5.34 o
 -10   1  11        0.78       16.14      6.57 o
  -9   1  11        0.91        0.19      5.35 o
  -8   1  11       60.24       74.28      7.70 o
  -7   1  11        4.57       -2.10      3.70 o
  -6   1  11       84.86       75.31      4.94 o
  -5   1  11      153.38      142.79      7.66 o
  -4   1  11       11.48       11.05      2.47 o
  -3   1  11      211.19      194.53      6.80 o
  -2   1  11       20.13       24.25      2.52 o
  -1   1  11      140.74      158.09      4.34 o
   0   1  11        0.11       -0.78      2.13 o
   1   1  11      141.62      157.28      4.36 o
   2   1  11       20.21       22.40      2.20 o
   3   1  11      212.96      205.06      5.46 o
   4   1  11       10.52       14.51      2.23 o
   5   1  11      155.52      154.75      7.22 o
   6   1  11       83.13       79.23      5.38 o
   7   1  11        4.79       10.50      4.98 o
   8   1  11       61.12       63.61      6.33 o
   9   1  11        0.91       -0.26      4.60 o
  10   1  11        0.87       -3.79      5.00 o
 -10   2  11        7.26        2.54      5.01 o
  -9   2  11       28.53       35.44      5.64 o
  -8   2  11       62.20       50.61      5.59 o
  -7   2  11       13.17        4.13      3.85 o
  -6   2  11       71.57       71.14      4.78 o
  -5   2  11      138.31      134.42      5.39 o
  -4   2  11      270.67      269.03      6.86 o
  -3   2  11      857.32      859.12     12.00 o
  -2   2  11      317.26      293.60      6.22 o
  -1   2  11      302.20      297.74      7.69 o
   0   2  11       28.29       39.52      2.89 o
   1   2  11      312.22      305.07      6.19 o
   2   2  11      318.91      311.97      6.47 o
   3   2  11      857.29      848.34     12.38 o
   4   2  11      272.99      269.98      6.68 o
   5   2  11      134.53      135.66      7.09 o
   6   2  11       70.82       76.16      6.17 o
   7   2  11       11.96       18.41      5.45 o
   8   2  11       61.57       49.78      6.12 o
   9   2  11       27.99       40.06      6.24 o
  10   2  11        7.37        7.50      7.87 o
  -9   3  11       10.16       13.40      4.74 o
  -8   3  11       12.25       -1.23      3.95 o
  -7   3  11       13.94       19.54      3.73 o
  -6   3  11       77.85       64.44      4.88 o
  -5   3  11      118.58      112.87      5.58 o
  -4   3  11       14.62       18.72      3.18 o
  -3   3  11      222.43      225.24      5.89 o
  -2   3  11      194.93      182.56      4.75 o
  -1   3  11       34.01       36.34      2.67 o
   0   3  11       78.41       97.96      3.79 o
   1   3  11       34.72       42.10      2.88 o
   2   3  11      195.96      190.09      7.78 o
   3   3  11      224.06      233.34      8.34 o
   4   3  11       14.55       16.93      3.02 o
   5   3  11      116.72      120.56      7.33 o
   6   3  11       76.92       66.58      6.11 o
   7   3  11       13.14       22.69      7.15 o
   8   3  11       12.78       15.54      6.99 o
   9   3  11       10.37       10.21      5.29 o
  -9   4  11       13.57        9.06      4.54 o
  -8   4  11       23.95       23.12      4.75 o
  -7   4  11       35.93       41.99      5.00 o
  -6   4  11       39.32       46.01      4.29 o
  -5   4  11      111.72      110.99      6.12 o
  -4   4  11      299.34      285.44      7.88 o
  -3   4  11      331.58      337.31      8.84 o
  -2   4  11      637.90      649.23     10.34 o
  -1   4  11      723.55      728.14     11.30 o
   0   4  11      142.32      154.36      4.77 o
   1   4  11      725.08      733.11     13.98 o
   2   4  11      644.64      654.47     11.37 o
   3   4  11      329.38      341.23      8.32 o
   4   4  11      304.47      289.01      8.71 o
   5   4  11      111.43      106.61      6.34 o
   6   4  11       38.65       50.16      5.35 o
   7   4  11       37.46       47.48      6.74 o
   8   4  11       23.41       24.11      5.64 o
   9   4  11       13.23        8.04      5.54 o
  -9   5  11       20.05       18.44     13.17 o
  -8   5  11        0.98        1.24      4.43 o
  -7   5  11       25.85       27.60      6.48 o
  -6   5  11       16.25       19.48      3.70 o
  -5   5  11      117.04      124.25      7.74 o
  -4   5  11       23.74       33.06      4.13 o
  -3   5  11      167.65      154.81      8.52 o
  -2   5  11      150.68      163.11      5.74 o
  -1   5  11       37.06       43.95      4.05 o
   0   5  11        3.28        7.55      3.02 o
   1   5  11       36.42       33.25      3.62 o
   2   5  11      149.55      147.72      5.74 o
   3   5  11      169.29      143.02      6.39 o
   4   5  11       24.03       27.00      4.49 o
   5   5  11      116.99      105.78      7.50 o
   6   5  11       16.12       13.16      4.30 o
   7   5  11       25.66       41.29      6.77 o
   8   5  11        0.95       -5.66      9.62 o
   9   5  11       20.38       30.39      9.92 o
  -8   6  11       13.79       13.05      4.99 o
  -7   6  11       66.23       67.12      6.52 o
  -6   6  11       15.06       18.37      4.95 o
  -5   6  11      102.27       91.20      7.26 o
  -4   6  11       89.29       94.42      7.39 o
  -3   6  11       10.45        7.66      4.84 o
  -2   6  11      329.14      343.24     10.21 o
  -1   6  11       13.35       14.95      3.87 o
   0   6  11      101.43       97.71      9.94 o
   1   6  11       13.60       12.66      3.61 o
   2   6  11      329.21      332.28     11.66 o
   3   6  11        9.49       12.16      3.67 o
   4   6  11       89.03       83.71      6.33 o
   5   6  11      102.20       97.08      6.68 o
   6   6  11       15.34       10.79      4.55 o
   7   6  11       66.73       66.12      8.00 o
   8   6  11       13.98       15.71      6.35 o
  -7   7  11        1.11       -5.01      5.01 o
  -6   7  11        6.58       -0.52      4.56 o
  -5   7  11       23.47       23.94      5.57 o
  -4   7  11       16.12       16.51      5.47 o
  -3   7  11        8.95        9.29      5.24 o
  -2   7  11       29.73       48.88      6.54 o
  -1   7  11       35.72       36.84      6.26 o
   0   7  11      203.42      199.79      9.30 o
   1   7  11       35.33       33.30      5.51 o
   2   7  11       29.64       36.88      5.66 o
   3   7  11        9.50       -0.61      4.04 o
   4   7  11       16.65       13.15      5.24 o
   5   7  11       23.87       21.38      5.56 o
   6   7  11        6.32       10.40      5.20 o
   7   7  11        1.37       -1.71      7.84 o
  -6   8  11       65.54       68.26      7.65 o
  -5   8  11        0.37       -6.27      7.57 o
  -4   8  11       23.57       28.97      6.31 o
  -3   8  11        0.09        2.44      5.05 o
  -2   8  11       13.33       21.70     14.70 o
  -1   8  11        2.05        2.43      4.58 o
   0   8  11       80.68       84.34      9.98 o
   1   8  11        2.07        5.01      4.51 o
   2   8  11       11.77       13.30      5.15 o
   3   8  11        0.09       -2.61      4.91 o
   4   8  11       24.66       30.60      6.86 o
   5   8  11        0.37       -0.51      5.85 o
   6   8  11       65.05       90.55     10.00 o
  -5   9  11       13.20        8.25      5.89 o
  -4   9  11        4.82        6.51      6.42 o
  -3   9  11        1.27        2.66      6.28 o
  -2   9  11       15.92       18.09      7.13 o
  -1   9  11        7.50       11.58      6.87 o
   0   9  11       30.96       29.13      6.68 o
   1   9  11        7.58       -2.50      6.58 o
   2   9  11       16.16       14.86      6.49 o
   3   9  11        1.20       15.45      6.64 o
   4   9  11        5.16        8.26      6.45 o
   5   9  11       13.07       10.80      7.09 o
  -3  10  11       11.85       13.28      7.39 o
  -2  10  11       33.36       44.76      9.80 o
  -1  10  11       11.97        9.90      7.65 o
   0  10  11       70.77       53.10     10.24 o
   1  10  11       11.56       -1.78      9.12 o
   2  10  11       33.24       38.06     15.89 o
   3  10  11       11.90        7.68     18.64 o
   0   0  12      258.78      265.83      8.80 o
   1   0  12      381.07      369.02      7.49 o
   2   0  12      158.01      159.84      4.55 o
   3   0  12      182.30      197.86      5.39 o
   4   0  12       28.02       24.74      2.73 o
   5   0  12        0.75        1.14      3.29 o
   6   0  12      280.28      261.26     10.09 o
   7   0  12       18.41       26.77      6.10 o
   8   0  12       11.47       15.43      4.95 o
   9   0  12        4.68        6.17      5.12 o
  -9   1  12       10.88       11.42      5.25 o
  -8   1  12       50.64       54.35      7.40 o
  -7   1  12       39.95       38.46      5.84 o
  -6   1  12        0.61       -4.41      4.41 o
  -5   1  12       49.79       55.76      4.21 o
  -4   1  12        8.97       10.60      2.95 o
  -3   1  12       17.48       16.16      2.26 o
  -2   1  12      190.85      197.35      5.36 o
  -1   1  12       57.35       61.21      3.12 o
   0   1  12      576.85      552.57      9.00 o
   1   1  12       56.38       63.41      3.19 o
   2   1  12      186.15      189.52      6.14 o
   3   1  12       18.33       16.86      2.52 o
   4   1  12        8.05        9.91      2.62 o
   5   1  12       50.90       50.74      4.77 o
   6   1  12        0.46       -1.34      3.73 o
   7   1  12       40.86       38.34      5.55 o
   8   1  12       50.66       49.65      6.15 o
   9   1  12       11.03       13.49      6.32 o
  -9   2  12        8.53       11.71      5.04 o
  -8   2  12        0.15        2.84      4.20 o
  -7   2  12       21.29       17.52      4.66 o
  -6   2  12      184.35      168.01      8.04 o
  -5   2  12       90.25       77.79      4.67 o
  -4   2  12      254.75      252.61      7.49 o
  -3   2  12       14.71       17.36      2.34 o
  -2   2  12      333.13      347.19      6.98 o
  -1   2  12      393.71      372.00      7.19 o
   0   2  12      312.42      321.83      7.10 o
   1   2  12      393.82      373.02      7.67 o
   2   2  12      327.25      352.42     10.21 o
   3   2  12       16.26       14.64      2.57 o
   4   2  12      265.96      248.24      8.75 o
   5   2  12       90.73       76.18      5.51 o
   6   2  12      186.83      172.91      8.73 o
   7   2  12       20.99       14.28      4.73 o
   8   2  12        0.28       -2.18      4.86 o
   9   2  12        8.45       13.80      6.31 o
  -9   3  12        9.40        7.17      4.78 o
  -8   3  12       18.50        5.88      4.50 o
  -7   3  12        0.73       -1.09      4.22 o
  -6   3  12        2.44        5.06      3.88 o
  -5   3  12      185.61      199.83      9.95 o
  -4   3  12       66.76       69.98      4.45 o
  -3   3  12      364.47      366.41      8.34 o
  -2   3  12      524.18      509.87      8.48 o
  -1   3  12      229.62      225.54      5.65 o
   0   3  12      792.14      760.21     11.52 o
   1   3  12      231.78      217.24      5.94 o
   2   3  12      524.70      519.71      9.80 o
   3   3  12      363.82      355.05      8.59 o
   4   3  12       65.91       60.89      5.19 o
   5   3  12      183.78      183.68      8.91 o
   6   3  12        2.85        2.71      3.60 o
   7   3  12        0.57        1.86      4.35 o
   8   3  12       19.12       23.17     10.35 o
   9   3  12        9.60        9.64      8.17 o
  -9   4  12        1.58       -0.08      4.53 o
  -8   4  12       12.55       19.14      4.89 o
  -7   4  12        8.47        5.38      8.77 o
  -6   4  12       78.86       91.26      6.44 o
  -5   4  12       72.30       62.81      5.61 o
  -4   4  12      144.06      139.58      8.36 o
  -3   4  12      411.30      420.69      9.91 o
  -2   4  12      382.04      405.06      9.04 o
  -1   4  12      391.57      386.56     11.08 o
   0   4  12       11.12       10.11      2.44 o
   1   4  12      393.69      390.89      9.04 o
   2   4  12      378.59      392.07      9.67 o
   3   4  12      411.22      400.18     10.41 o
   4   4  12      146.21      158.63      8.02 o
   5   4  12       72.87       75.33      5.89 o
   6   4  12       78.90       84.64      6.36 o
   7   4  12        7.89        7.15      4.82 o
   8   4  12       12.03       11.46      5.85 o
   9   4  12        1.49       -1.35      6.13 o
  -8   5  12       11.25        5.73      5.28 o
  -7   5  12       10.34        6.83      4.74 o
  -6   5  12       36.54       28.60      8.75 o
  -5   5  12       23.97       19.70      5.07 o
  -4   5  12       53.28       56.48      6.32 o
  -3   5  12       37.63       35.55      5.00 o
  -2   5  12      134.65      138.48      7.25 o
  -1   5  12      365.13      336.40     10.40 o
   0   5  12       43.48       26.85      3.94 o
   1   5  12      369.84      324.58      8.56 o
   2   5  12      135.82      119.31      6.04 o
   3   5  12       39.29       34.59      4.24 o
   4   5  12       52.78       60.06      5.65 o
   5   5  12       23.66       21.82      4.45 o
   6   5  12       36.16       38.62      6.04 o
   7   5  12       10.79        8.64      5.00 o
   8   5  12       10.84       24.12      5.92 o
  -8   6  12        9.47        6.96      5.08 o
  -7   6  12       25.90       32.21      9.06 o
  -6   6  12       41.59       42.05      8.13 o
  -5   6  12      113.76      113.23      8.27 o
  -4   6  12       51.89       55.90      7.37 o
  -3   6  12       91.42       98.63      8.01 o
  -2   6  12       99.65      101.99      6.97 o
  -1   6  12       84.35       98.60      6.21 o
   0   6  12       29.48       23.71      5.21 o
   1   6  12       86.11       80.89      6.04 o
   2   6  12       99.45       91.50      9.98 o
   3   6  12       89.84       96.25      6.54 o
   4   6  12       51.21       60.06      5.88 o
   5   6  12      111.89      124.60     11.17 o
   6   6  12       41.56       35.57      5.59 o
   7   6  12       24.83       18.24      6.42 o
   8   6  12        9.53        2.76      8.06 o
  -7   7  12       10.67       10.62      5.65 o
  -6   7  12       20.35       20.80      5.79 o
  -5   7  12        1.62        9.82      4.98 o
  -4   7  12       39.96       36.53      6.42 o
  -3   7  12       21.99       10.14      5.41 o
  -2   7  12       66.87       68.25     10.98 o
  -1   7  12       83.89       82.68      6.20 o
   0   7  12       23.53       21.83      5.07 o
   1   7  12       86.93       81.19      7.03 o
   2   7  12       66.54       63.35      6.70 o
   3   7  12       22.95       15.57      5.13 o
   4   7  12       39.95       51.27      6.56 o
   5   7  12        1.59       -0.31      6.91 o
   6   7  12       19.86       26.16      6.07 o
   7   7  12       10.96       15.29      7.04 o
  -6   8  12        3.08        4.54     10.49 o
  -5   8  12       26.17       25.06      6.38 o
  -4   8  12        3.41       -4.55     10.58 o
  -3   8  12       14.10       11.39      5.84 o
  -2   8  12        7.16        7.90      6.10 o
  -1   8  12       38.15       50.41     16.68 o
   0   8  12        6.80       10.08      5.53 o
   1   8  12       40.14       53.74      6.86 o
   2   8  12        7.22        6.32      5.16 o
   3   8  12       14.17       22.91      9.36 o
   4   8  12        3.31        1.54      6.23 o
   5   8  12       26.74       28.13      8.78 o
   6   8  12        3.21        7.72      8.21 o
  -5   9  12        3.93       -1.74      6.49 o
  -4   9  12       11.96        6.89      6.77 o
  -3   9  12        2.33       -4.21      6.37 o
  -2   9  12        5.97        4.17     14.37 o
  -1   9  12       20.35       22.47      8.11 o
   0   9  12        2.22       -0.77      9.23 o
   1   9  12       19.36       17.81      6.50 o
   2   9  12        6.18        4.44      7.02 o
   3   9  12        2.04       -3.53      5.94 o
   4   9  12       11.90       15.44      7.14 o
   5   9  12        3.95       -0.98      6.59 o
  -3  10  12       10.87        6.19      7.26 o
  -2  10  12        5.70        5.74     12.96 o
  -1  10  12       36.55       38.62      9.76 o
   0  10  12       33.30       28.37      9.39 o
   1  10  12       37.14       50.64     14.86 o
   2  10  12        5.78        6.75     12.90 o
   3  10  12       10.85        0.61      8.01 o
   1   0  13       16.57       13.62      2.54 o
   2   0  13      534.13      521.76     11.50 o
   3   0  13      706.65      662.38     12.21 o
   4   0  13      373.50      378.01      9.64 o
   5   0  13       42.64       41.42      4.63 o
   6   0  13        0.26        0.42      3.94 o
   7   0  13       20.31       27.41      5.31 o
   8   0  13       43.85       40.64      6.09 o
   9   0  13        1.97       10.55      5.47 o
  -9   1  13       33.44       41.39      6.54 o
  -8   1  13       25.99       24.34      7.04 o
  -7   1  13        9.51        9.95      4.67 o
  -6   1  13       71.17       62.86      7.32 o
  -5   1  13       55.20       65.20      5.18 o
  -4   1  13       28.97       32.82      4.40 o
  -3   1  13      148.87      152.39      4.55 o
  -2   1  13        9.40        3.59      2.19 o
  -1   1  13      268.01      264.23      6.16 o
   0   1  13        3.62       10.56      2.44 o
   1   1  13      274.23      261.55      6.45 o
   2   1  13        8.73        9.83      2.31 o
   3   1  13      155.30      162.26      9.96 o
   4   1  13       29.38       36.62      4.05 o
   5   1  13       57.87       54.54      5.37 o
   6   1  13       71.51       75.53      6.55 o
   7   1  13        9.33       13.20      4.80 o
   8   1  13       26.33       29.46      5.77 o
   9   1  13       33.06       39.06      6.60 o
  -9   2  13        6.32       14.90      5.45 o
  -8   2  13       19.84       24.99      5.41 o
  -7   2  13       41.62       39.90      5.51 o
  -6   2  13       24.61       26.23      4.87 o
  -5   2  13       41.19       29.81      4.82 o
  -4   2  13      219.81      232.05      7.46 o
  -3   2  13      526.93      489.15     10.21 o
  -2   2  13      244.59      235.21      8.16 o
  -1   2  13      336.97      369.48      7.38 o
   0   2  13        9.30        7.36      2.21 o
   1   2  13      327.70      341.39      7.65 o
   2   2  13      247.86      245.91      7.07 o
   3   2  13      529.39      501.08     10.60 o
   4   2  13      217.53      217.09      8.35 o
   5   2  13       43.29       46.53      4.87 o
   6   2  13       24.36       28.95      7.32 o
   7   2  13       40.97       31.55      5.72 o
   8   2  13       20.15       11.50      5.35 o
   9   2  13        6.46        9.08      5.43 o
  -9   3  13       18.54       21.21      5.52 o
  -8   3  13       26.01       35.40      5.73 o
  -7   3  13        2.48       -1.71      3.91 o
  -6   3  13       62.44       50.46      5.81 o
  -5   3  13       72.08       80.32      6.21 o
  -4   3  13      188.68      193.14      7.61 o
  -3   3  13       93.70      103.65      5.87 o
  -2   3  13      191.70      190.54      5.43 o
  -1   3  13      699.92      704.60     11.23 o
   0   3  13      191.66      190.14      5.39 o
   1   3  13      700.91      691.82     12.86 o
   2   3  13      194.40      169.46      6.10 o
   3   3  13       92.37      105.86      5.13 o
   4   3  13      194.23      200.22      8.19 o
   5   3  13       72.51       76.29      6.02 o
   6   3  13       62.15       67.61      5.91 o
   7   3  13        2.97       -1.73      4.55 o
   8   3  13       26.21       20.23      5.83 o
   9   3  13       18.45       14.92      6.12 o
  -8   4  13        2.84        1.52      5.11 o
  -7   4  13       61.64       76.91      8.18 o
  -6   4  13        6.31       10.25      4.42 o
  -5   4  13       30.62       34.30      5.13 o
  -4   4  13      105.58      107.15      6.82 o
  -3   4  13       99.88      103.73     11.38 o
  -2   4  13        0.92        1.79      2.91 o
  -1   4  13      227.00      221.71      7.65 o
   0   4  13      112.67      117.62      5.38 o
   1   4  13      221.69      228.51      7.19 o
   2   4  13        0.66       -0.59      3.00 o
   3   4  13       99.47      100.31      5.78 o
   4   4  13      107.28      102.05      6.50 o
   5   4  13       29.67       37.53      5.10 o
   6   4  13        6.86        1.59      6.47 o
   7   4  13       61.60       68.46      7.13 o
   8   4  13        2.74       10.44      5.52 o
  -8   5  13        2.15        6.82      5.29 o
  -7   5  13       33.09       38.42     10.64 o
  -6   5  13       22.08       21.51      6.12 o
  -5   5  13       39.65       45.98      7.76 o
  -4   5  13       28.34       25.12      5.72 o
  -3   5  13      113.64      102.79      7.91 o
  -2   5  13      367.00      367.33     12.13 o
  -1   5  13       35.84       43.41      4.85 o
   0   5  13      478.46      441.34     11.14 o
   1   5  13       36.59       42.31      4.42 o
   2   5  13      364.19      366.54     10.23 o
   3   5  13      111.77      101.33      7.09 o
   4   5  13       27.53       25.16      4.66 o
   5   5  13       39.65       46.24      5.62 o
   6   5  13       21.02       21.31      5.19 o
   7   5  13       33.47       44.24      8.05 o
   8   5  13        1.99        2.87      5.33 o
  -7   6  13        2.63        4.48      5.23 o
  -6   6  13        8.62       10.93      7.11 o
  -5   6  13       46.41       51.95     12.80 o
  -4   6  13       39.54       52.43      6.88 o
  -3   6  13        4.48        0.30      4.58 o
  -2   6  13       26.79       16.74      5.34 o
  -1   6  13        3.97        3.35      3.59 o
   0   6  13       74.10       84.39      5.98 o
   1   6  13        4.31        6.91      3.74 o
   2   6  13       24.90       21.20      4.60 o
   3   6  13        4.37       -1.88      4.24 o
   4   6  13       39.49       34.74      6.07 o
   5   6  13       46.86       47.24      6.55 o
   6   6  13        8.17        6.03      5.97 o
   7   6  13        2.81       15.76      7.69 o
  -7   7  13        6.48        7.51      5.48 o
  -6   7  13       23.18       21.45      7.01 o
  -5   7  13       14.90       11.31     10.04 o
  -4   7  13       28.68       23.29     11.10 o
  -3   7  13        5.54       -4.69      4.69 o
  -2   7  13       47.39       40.94     13.75 o
  -1   7  13        3.09        1.45      5.43 o
   0   7  13        1.55        0.98      4.35 o
   1   7  13        3.17        3.42      4.17 o
   2   7  13       46.60       40.92      5.99 o
   3   7  13        5.56       -1.85      6.58 o
   4   7  13       28.65       29.20      6.10 o
   5   7  13       14.66       15.36      5.52 o
   6   7  13       22.65       23.30      6.24 o
   7   7  13        6.44        7.33      6.54 o
  -6   8  13       11.00        6.68      7.87 o
  -5   8  13        5.55        6.60      5.87 o
  -4   8  13       57.76       70.92     11.58 o
  -3   8  13        1.82        3.58      6.19 o
  -2   8  13       14.16       14.37      7.08 o
  -1   8  13        4.72       -3.63      6.44 o
   0   8  13       82.03       85.30      8.90 o
   1   8  13        4.62        3.59      4.77 o
   2   8  13       14.28        7.87      6.06 o
   3   8  13        1.77        1.81      5.76 o
   4   8  13       59.15       72.48      9.41 o
   5   8  13        5.64       -6.05      6.05 o
   6   8  13       11.04        9.45      6.66 o
  -4   9  13        8.03       12.12     10.21 o
  -3   9  13       16.26       26.36      8.18 o
  -2   9  13       44.11       46.58      9.44 o
  -1   9  13        3.57       -1.24      6.56 o
   0   9  13        4.32       -0.36      6.61 o
   1   9  13        3.63        3.78      6.14 o
   2   9  13       44.51       48.10     10.08 o
   3   9  13       16.28       10.52      7.18 o
   4   9  13        8.44       11.14      7.40 o
  -2  10  13        3.96       -1.20      8.49 o
  -1  10  13        1.58       11.95      8.44 o
   0  10  13        1.29       -2.76      7.83 o
   1  10  13        1.51       -4.91     10.75 o
   2  10  13        4.18        9.41      9.07 o
   0   0  14       73.22       86.89      5.98 o
   1   0  14        1.02        3.35      2.02 o
   2   0  14      182.17      170.43      5.40 o
   3   0  14        0.06       -0.46      2.48 o
   4   0  14      260.09      244.79      7.98 o
   5   0  14       99.65       91.22      6.02 o
   6   0  14       12.37       14.72      4.79 o
   7   0  14       38.68       40.03      6.00 o
   8   0  14        4.88        5.72      4.95 o
   9   0  14       28.75       25.34      6.40 o
  -9   1  14        1.74        5.87      5.51 o
  -8   1  14       17.92       13.23      5.33 o
  -7   1  14        0.36       -4.04      4.04 o
  -6   1  14       52.72       51.65      5.95 o
  -5   1  14       18.82       16.48      3.96 o
  -4   1  14      341.01      345.29     12.48 o
  -3   1  14      288.37      301.89     13.20 o
  -2   1  14       81.37       77.52      4.02 o
  -1   1  14      352.82      348.05      7.25 o
   0   1  14      832.41      804.64     13.05 o
   1   1  14      356.11      320.54      7.57 o
   2   1  14       75.39       76.54      4.07 o
   3   1  14      286.88      285.56      7.92 o
   4   1  14      350.71      342.36     10.60 o
   5   1  14       18.75       15.32      4.05 o
   6   1  14       55.17       60.59      6.39 o
   7   1  14        0.37       -2.24      4.35 o
   8   1  14       17.94       10.76      5.32 o
   9   1  14        1.75        1.90      5.28 o
  -9   2  14        8.66        0.11      5.31 o
  -8   2  14        9.92        6.04      4.94 o
  -7   2  14       16.36       12.77      4.83 o
  -6   2  14       22.55       26.00      5.18 o
  -5   2  14      141.30      134.45      7.79 o
  -4   2  14      104.10       94.18      6.95 o
  -3   2  14       71.26       66.22      4.80 o
  -2   2  14       93.96       99.31      5.35 o
  -1   2  14       24.89       27.99      3.25 o
   0   2  14        5.79        0.14      2.34 o
   1   2  14       25.00       29.14      3.20 o
   2   2  14       93.56       84.02      4.76 o
   3   2  14       70.87       66.68      4.51 o
   4   2  14      105.53       98.07      6.50 o
   5   2  14      142.79      143.37      9.59 o
   6   2  14       23.16       29.08      5.51 o
   7   2  14       17.34       24.72      5.72 o
   8   2  14        9.91       10.24      7.22 o
   9   2  14        9.03        4.75      5.67 o
  -8   3  14        1.90        4.91      4.83 o
  -7   3  14       19.28       16.75      7.38 o
  -6   3  14      102.17       90.40      7.12 o
  -5   3  14       15.35       19.43      4.78 o
  -4   3  14      118.03      120.18      8.20 o
  -3   3  14      543.45      525.41     13.14 o
  -2   3  14       51.81       51.50      4.60 o
  -1   3  14      145.27      138.98      5.26 o
   0   3  14      787.68      746.26     13.79 o
   1   3  14      149.58      158.04      9.96 o
   2   3  14       48.92       54.91      4.28 o
   3   3  14      544.99      515.82     12.23 o
   4   3  14      119.15      111.55      6.84 o
   5   3  14       16.60       19.72      5.73 o
   6   3  14      103.34      116.01     10.11 o
   7   3  14       18.99       18.73      5.58 o
   8   3  14        1.88       -5.01      5.01 o
  -8   4  14        2.38        4.84      5.62 o
  -7   4  14       24.34       26.14      6.05 o
  -6   4  14        0.50       -1.21      4.55 o
  -5   4  14       25.88       30.74      6.10 o
  -4   4  14       70.95       65.67      7.07 o
  -3   4  14       78.33       81.87      6.49 o
  -2   4  14       91.94       99.12      6.14 o
  -1   4  14      245.19      234.85      8.93 o
   0   4  14        2.94        1.01      2.93 o
   1   4  14      246.05      216.34      7.18 o
   2   4  14       90.83       72.70      5.32 o
   3   4  14       77.48       79.99      5.59 o
   4   4  14       70.87       66.94      5.93 o
   5   4  14       26.41       26.64      4.95 o
   6   4  14        0.51       -4.47      4.53 o
   7   4  14       24.20       21.76      5.80 o
   8   4  14        2.15       -2.70      5.19 o
  -8   5  14        5.51        5.08      9.24 o
  -7   5  14       58.58       56.79      7.23 o
  -6   5  14       63.63       58.32      9.76 o
  -5   5  14       31.33       33.02      7.48 o
  -4   5  14       70.94       71.07      7.34 o
  -3   5  14      142.07      151.55      9.56 o
  -2   5  14       54.28       43.42      7.41 o
  -1   5  14      170.26      175.96      9.56 o
   0   5  14      682.05      633.64     14.07 o
   1   5  14      165.59      165.68      7.90 o
   2   5  14       52.30       59.18      5.63 o
   3   5  14      141.32      138.26      7.78 o
   4   5  14       68.82       65.72      6.18 o
   5   5  14       31.98       40.68      5.60 o
   6   5  14       63.21       68.30      7.92 o
   7   5  14       57.25       52.23      7.24 o
   8   5  14        5.11       11.77      6.01 o
  -7   6  14        5.45       -0.87      5.46 o
  -6   6  14        9.25        7.46      5.50 o
  -5   6  14        0.15       -2.26      5.00 o
  -4   6  14       13.86        4.63      5.39 o
  -3   6  14        0.95       -6.74      6.85 o
  -2   6  14       30.43       33.71      6.56 o
  -1   6  14       28.85       30.81      5.47 o
   0   6  14       80.69       77.52      6.97 o
   1   6  14       28.92       31.24      5.96 o
   2   6  14       29.90       26.60      4.89 o
   3   6  14        0.97        1.54      4.45 o
   4   6  14       13.67        6.01      5.05 o
   5   6  14        0.15       -4.38      4.38 o
   6   6  14        9.04       13.28      6.42 o
   7   6  14        5.46        6.45      6.29 o
  -6   7  14       13.02        2.61      5.78 o
  -5   7  14       14.12        0.36      5.62 o
  -4   7  14        1.90       -4.72      4.72 o
  -3   7  14       46.36       45.10      9.25 o
  -2   7  14       11.58       28.02      6.78 o
  -1   7  14       88.32      122.06     12.04 o
   0   7  14       24.80       22.58      5.44 o
   1   7  14       88.43      105.76      8.14 o
   2   7  14       11.86        6.75      4.27 o
   3   7  14       46.44       61.21      7.29 o
   4   7  14        2.04        3.95      4.97 o
   5   7  14       13.08       13.56      5.71 o
   6   7  14       13.33       22.10      7.21 o
  -5   8  14        1.26       -5.64      5.64 o
  -4   8  14        3.04       -3.16      5.92 o
  -3   8  14        7.91        9.23      9.00 o
  -2   8  14        6.06       -3.22      6.21 o
  -1   8  14       15.16       14.68      7.13 o
   0   8  14        2.07       -0.67      6.53 o
   1   8  14       15.30        6.73      5.12 o
   2   8  14        5.89        0.22      6.01 o
   3   8  14        8.11       28.47      7.66 o
   4   8  14        3.00        6.73      6.77 o
   5   8  14        1.21        5.07      5.62 o
  -3   9  14       14.38       16.02      9.26 o
  -2   9  14        0.44       -0.49      6.97 o
  -1   9  14       64.87       75.67     25.57 o
   0   9  14       18.69        5.82     13.11 o
   1   9  14       64.64       57.85     15.72 o
   2   9  14        0.37        0.18     10.83 o
   3   9  14       15.85       18.69      7.85 o
   1   0  15       73.96       61.60      4.05 o
   2   0  15      262.59      242.03      7.41 o
   3   0  15      388.95      406.27     11.41 o
   4   0  15        1.58        7.37      3.75 o
   5   0  15        0.88       -1.60      3.52 o
   6   0  15       64.74       55.14      6.39 o
   7   0  15       43.57       52.85      6.64 o
   8   0  15        0.25       -0.89      4.83 o
   9   0  15       13.93       14.32      6.17 o
  -8   1  15        9.69        9.84      5.30 o
  -7   1  15       36.81       41.25      6.19 o
  -6   1  15        0.21        2.02      4.41 o
  -5   1  15       10.40        5.44      4.30 o
  -4   1  15       66.61       65.77      5.06 o
  -3   1  15     1171.01     1130.76     20.15 o
  -2   1  15       47.98       53.74      4.19 o
  -1   1  15      163.63      168.72      5.67 o
   0   1  15       38.38       46.26      3.62 o
   1   1  15      162.34      169.71      6.23 o
   2   1  15       48.26       50.34      4.23 o
   3   1  15     1172.98     1156.76     20.38 o
   4   1  15       65.72       67.40      5.77 o
   5   1  15        8.94       14.44      4.23 o
   6   1  15        0.27        1.17      4.52 o
   7   1  15       36.53       44.03      6.50 o
   8   1  15        9.72       11.82      5.59 o
  -8   2  15        9.30       15.08      5.47 o
  -7   2  15       19.35       17.44      5.40 o
  -6   2  15       17.61       10.68      4.98 o
  -5   2  15       48.15       34.90      5.46 o
  -4   2  15       95.17       94.56      6.14 o
  -3   2  15      335.83      326.85      9.45 o
  -2   2  15       31.67       36.43      4.29 o
  -1   2  15       85.47       78.48      4.34 o
   0   2  15       25.62       22.88      3.57 o
   1   2  15       85.99       73.05      5.04 o
   2   2  15       31.67       33.65      3.96 o
   3   2  15      340.77      315.87     11.12 o
   4   2  15       97.43       89.80      6.42 o
   5   2  15       50.18       46.07      5.37 o
   6   2  15       18.02       21.37      5.43 o
   7   2  15       19.87       16.86      5.55 o
   8   2  15        9.71        7.73      6.69 o
  -8   3  15       16.77       14.96      6.39 o
  -7   3  15       63.40       67.33      7.84 o
  -6   3  15        0.46        2.48      4.50 o
  -5   3  15       12.83        4.06      4.40 o
  -4   3  15       44.33       53.21      5.84 o
  -3   3  15       66.46       62.36      7.28 o
  -2   3  15      110.66      116.09      6.75 o
  -1   3  15       94.36       94.61      5.64 o
   0   3  15        1.24       -2.37      2.83 o
   1   3  15       93.57      100.45      5.29 o
   2   3  15      112.53      111.63      5.51 o
   3   3  15       68.83       65.04      5.80 o
   4   3  15       44.67       38.56      5.24 o
   5   3  15       12.24       13.55      4.51 o
   6   3  15        0.49       -0.77      5.85 o
   7   3  15       63.71       58.96      7.23 o
   8   3  15       16.84       24.69      6.48 o
  -8   4  15        1.80        1.40      5.71 o
  -7   4  15       15.04        7.59      5.84 o
  -6   4  15       15.65       23.45      6.12 o
  -5   4  15        0.48        2.35      5.15 o
  -4   4  15       35.90       43.50     10.22 o
  -3   4  15       16.17       12.77      4.74 o
  -2   4  15      124.75      118.01      6.76 o
  -1   4  15      202.40      167.95      7.90 o
   0   4  15      264.98      238.46      8.30 o
   1   4  15      199.21      184.24      8.65 o
   2   4  15      124.54      101.79      6.31 o
   3   4  15       16.28        9.16      4.27 o
   4   4  15       36.15       44.34      5.65 o
   5   4  15        0.54       -0.53      4.04 o
   6   4  15       14.92       17.86      9.08 o
   7   4  15       14.75       14.08      5.79 o
   8   4  15        1.91       -4.29      6.36 o
  -7   5  15       16.68        7.88      5.93 o
  -6   5  15       26.24       19.27      6.24 o
  -5   5  15        9.23       13.89      5.65 o
  -4   5  15       29.26       27.82      7.25 o
  -3   5  15       15.28       17.25      5.67 o
  -2   5  15       55.30       48.98      5.93 o
  -1   5  15       80.42       89.50      6.44 o
   0   5  15      131.53      120.90      6.52 o
   1   5  15       79.19       83.82      6.32 o
   2   5  15       58.71       59.29      5.79 o
   3   5  15       14.74       25.80      5.56 o
   4   5  15       27.48       20.77      5.51 o
   5   5  15        8.98       10.88      4.69 o
   6   5  15       25.68       37.45      6.60 o
   7   5  15       16.86       19.64      9.35 o
  -7   6  15       15.00       14.17      6.12 o
  -6   6  15       12.86        2.44      9.41 o
  -5   6  15       20.66       25.77      6.55 o
  -4   6  15        4.04       -1.02      5.02 o
  -3   6  15       42.05       45.55      7.22 o
  -2   6  15       38.35       32.03      6.84 o
  -1   6  15       28.48       31.88      5.90 o
   0   6  15       67.69       68.65      6.34 o
   1   6  15       27.83       20.42      4.83 o
   2   6  15       36.35       31.78      8.94 o
   3   6  15       42.32       40.20      6.55 o
   4   6  15        3.81        8.42      5.15 o
   5   6  15       19.99       11.61      5.58 o
   6   6  15       12.40       19.49      6.96 o
   7   6  15       14.63        2.32      6.59 o
  -6   7  15       26.11       17.38      6.90 o
  -5   7  15        7.02       10.51      6.30 o
  -4   7  15       54.81       48.78      8.88 o
  -3   7  15        0.67       -4.93      4.93 o
  -2   7  15       38.32       37.32      8.57 o
  -1   7  15       24.01       26.12      8.62 o
   0   7  15      290.99      290.04     19.28 o
   1   7  15       23.76        9.06      8.69 o
   2   7  15       39.11       49.66      7.08 o
   3   7  15        0.63        6.51      5.29 o
   4   7  15       54.32       68.83     10.77 o
   5   7  15        7.34        4.47      5.56 o
   6   7  15       26.08       41.73      8.64 o
  -4   8  15        3.61       -3.29      6.25 o
  -3   8  15       20.18       15.86      7.88 o
  -2   8  15        6.26       12.20      7.77 o
  -1   8  15        1.71        1.54      6.77 o
   0   8  15        8.70       10.91      7.90 o
   1   8  15        1.65        2.65      7.03 o
   2   8  15        6.80        4.10      6.25 o
   3   8  15       20.18       19.32      7.37 o
   4   8  15        3.26       -0.78      6.76 o
  -3   9  15       20.10        7.89      7.69 o
  -2   9  15        8.55       13.31      8.04 o
  -1   9  15       10.18        6.25      7.73 o
   0   9  15       61.39       73.14     11.88 o
   1   9  15       10.34       -1.15     11.34 o
   2   9  15        8.44       11.71     13.30 o
   3   9  15       19.98        2.62      8.91 o
   0   0  16      809.25      756.17     41.66 o
   1   0  16       81.47       75.59      4.85 o
   2   0  16      191.46      209.42      7.73 o
   3   0  16      203.26      188.30      7.41 o
   4   0  16        3.52        1.12      3.64 o
   5   0  16        1.02       -1.66      4.22 o
   6   0  16       26.87       32.38      5.86 o
   7   0  16        3.26       10.42      5.30 o
   8   0  16        5.59        9.26      5.66 o
  -8   1  16       19.80       17.63      6.14 o
  -7   1  16       12.36       10.49      5.30 o
  -6   1  16       12.66        7.22      4.84 o
  -5   1  16       36.67       37.53      6.35 o
  -4   1  16       51.23       49.22      5.42 o
  -3   1  16      131.34      143.53      6.60 o
  -2   1  16      116.97      102.09      5.87 o
  -1   1  16       69.76       70.26      4.70 o
   0   1  16      154.19      143.70      5.99 o
   1   1  16       68.95       69.02      4.76 o
   2   1  16      117.55      109.49      5.99 o
   3   1  16      131.09      140.11      7.45 o
   4   1  16       52.72       43.31      6.12 o
   5   1  16       37.93       38.14      5.26 o
   6   1  16       12.33        9.65      5.46 o
   7   1  16       12.89       11.08      5.99 o
   8   1  16       19.78       17.65      6.24 o
  -8   2  16       10.48       26.82      7.03 o
  -7   2  16       11.69       13.81      5.50 o
  -6   2  16       70.40       77.76      8.54 o
  -5   2  16        9.89       10.94      4.89 o
  -4   2  16      108.63      118.02      6.91 o
  -3   2  16      207.90      193.13     10.05 o
  -2   2  16      320.77      316.37     10.43 o
  -1   2  16      163.45      169.38      7.85 o
   0   2  16      282.79      283.92      8.28 o
   1   2  16      163.09      178.62      6.65 o
   2   2  16      333.06      322.63      8.90 o
   3   2  16      208.74      206.85      8.76 o
   4   2  16      103.67      112.03      7.12 o
   5   2  16       10.42       13.60      4.64 o
   6   2  16       71.30       85.90      7.74 o
   7   2  16       11.71        8.15      5.40 o
   8   2  16       10.75       15.78      6.83 o
  -8   3  16        4.98       -1.24      6.04 o
  -7   3  16        9.49       13.72      6.41 o
  -6   3  16       11.44        4.46      5.70 o
  -5   3  16        4.53        1.79      5.05 o
  -4   3  16       25.20       31.48      6.50 o
  -3   3  16      108.62      114.91      6.83 o
  -2   3  16       37.92       50.79      5.36 o
  -1   3  16       26.10       21.14      6.38 o
   0   3  16        4.27        0.40      3.32 o
   1   3  16       25.19       24.72      3.92 o
   2   3  16       37.60       39.47      4.65 o
   3   3  16      110.48      104.22     10.30 o
   4   3  16       25.41       31.68      5.21 o
   5   3  16        4.29        2.83      4.18 o
   6   3  16       11.21        6.00      5.14 o
   7   3  16        9.30        3.48      5.53 o
   8   3  16        5.26        4.83      6.15 o
  -7   4  16       38.25       42.47      7.46 o
  -6   4  16       82.01       80.10      8.33 o
  -5   4  16       14.36       11.86      5.82 o
  -4   4  16       81.29       99.28      8.55 o
  -3   4  16      106.34      122.52     17.01 o
  -2   4  16       13.50       16.52      5.40 o
  -1   4  16       77.75       71.21      6.07 o
   0   4  16      411.14      385.34     10.88 o
   1   4  16       81.69       72.81      6.06 o
   2   4  16       14.22       10.48      4.31 o
   3   4  16      106.61      124.36      7.59 o
   4   4  16       78.41       77.88      6.77 o
   5   4  16       13.37        7.40      4.83 o
   6   4  16       81.70       69.64      7.83 o
   7   4  16       38.77       43.23      7.32 o
  -7   5  16        5.33       -5.05      6.02 o
  -6   5  16        3.22        3.93     10.07 o
  -5   5  16       11.80        4.09      5.45 o
  -4   5  16        2.00        6.94      5.45 o
  -3   5  16        6.92       -2.82      4.77 o
  -2   5  16       49.96       57.82      6.59 o
  -1   5  16        8.26        6.19      4.25 o
   0   5  16        4.55        3.56      4.37 o
   1   5  16        7.55        1.62      4.08 o
   2   5  16       48.93       44.87      6.41 o
   3   5  16        7.35        7.34      4.83 o
   4   5  16        2.32       -1.24      4.77 o
   5   5  16       11.92       13.87      5.63 o
   6   5  16        3.02       -4.30      5.93 o
   7   5  16        5.18       13.24      9.75 o
  -6   6  16       24.58       24.61      7.03 o
  -5   6  16       21.17       33.55      7.26 o
  -4   6  16        6.36        6.27      5.89 o
  -3   6  16       78.40       70.40      8.43 o
  -2   6  16       19.59       23.38      6.49 o
  -1   6  16       57.17       62.16      7.98 o
   0   6  16      134.25      139.78      9.14 o
   1   6  16       57.68       66.61      6.56 o
   2   6  16       20.10       23.89      5.85 o
   3   6  16       77.24       87.75      9.85 o
   4   6  16        6.02        3.61      5.24 o
   5   6  16       19.86       23.84      6.36 o
   6   6  16       24.93       28.96      7.92 o
  -5   7  16        0.14        3.60     10.30 o
  -4   7  16        3.66        7.25      6.21 o
  -3   7  16       75.70       94.77     15.44 o
  -2   7  16       16.22       16.86      7.61 o
  -1   7  16       27.49       28.58      8.45 o
   0   7  16        6.71        3.10      6.74 o
   1   7  16       27.44       25.19      7.20 o
   2   7  16       16.28        8.12      6.00 o
   3   7  16       75.90       90.84     14.80 o
   4   7  16        3.46       -4.22      5.98 o
   5   7  16        0.11       -3.37      5.79 o
  -4   8  16        0.46       -6.84      6.84 o
  -3   8  16       10.79       14.90      7.87 o
  -2   8  16        0.77        7.10      7.41 o
  -1   8  16       65.03       71.53     12.82 o
   0   8  16        0.80        9.40      7.87 o
   1   8  16       64.39       85.56     17.23 o
   2   8  16        0.80        4.19      8.54 o
   3   8  16       11.66        7.41      7.56 o
   4   8  16        0.46       -0.34      6.53 o
  -1   9  16       11.69       17.13      9.23 o
   0   9  16        0.14        3.48      8.43 o
   1   9  16       11.60        9.29     12.36 o
   1   0  17      579.73      573.04     13.37 o
   2   0  17       27.62       19.16      4.20 o
   3   0  17      280.56      294.51     10.44 o
   4   0  17       39.92       44.68      5.50 o
   5   0  17       38.86       64.01      7.06 o
   6   0  17        9.33       11.80      5.32 o
   7   0  17       28.79       41.52      6.85 o
   8   0  17        1.06        7.99      5.97 o
  -8   1  17        2.73        3.92      5.89 o
  -7   1  17       12.12       11.62      5.71 o
  -6   1  17       28.26       35.22      6.27 o
  -5   1  17        5.70        0.58      5.01 o
  -4   1  17       36.81       38.86      5.92 o
  -3   1  17       13.52        8.03      3.71 o
  -2   1  17      283.17      274.16     10.00 o
  -1   1  17       50.28       46.72      5.29 o
   0   1  17        2.08        2.10      3.47 o
   1   1  17       50.73       52.89      5.38 o
   2   1  17      283.01      274.96      9.04 o
   3   1  17       13.76       11.85      4.39 o
   4   1  17       37.51       45.37      5.71 o
   5   1  17        5.82        4.33      6.97 o
   6   1  17       28.96       28.62      6.98 o
   7   1  17       12.05       14.00      6.45 o
   8   1  17        2.80        0.82      5.83 o
  -8   2  17        1.00        1.46      8.43 o
  -7   2  17       59.75       60.18     10.21 o
  -6   2  17        7.71        1.74      5.76 o
  -5   2  17       33.44       36.75      7.10 o
  -4   2  17       33.12       32.88      6.87 o
  -3   2  17       94.59       88.70      6.56 o
  -2   2  17       20.47       20.26      4.57 o
  -1   2  17      219.82      211.70      8.83 o
   0   2  17       94.64       85.70      6.33 o
   1   2  17      222.74      219.81      8.62 o
   2   2  17       21.22       17.61      4.48 o
   3   2  17       93.33       87.95      7.22 o
   4   2  17       31.67       30.96      5.43 o
   5   2  17       33.50       34.76      5.51 o
   6   2  17        8.06        0.10      5.82 o
   7   2  17       60.56       81.89      8.20 o
   8   2  17        0.99        2.62      8.13 o
  -7   3  17        9.56       15.36     11.46 o
  -6   3  17       14.95       22.10      6.54 o
  -5   3  17       32.99       32.41      6.91 o
  -4   3  17        5.74        7.69      5.73 o
  -3   3  17       63.90       74.92      6.21 o
  -2   3  17       23.63       19.64      5.35 o
  -1   3  17       36.00       30.58      5.01 o
   0   3  17       78.21       74.43      6.35 o
   1   3  17       36.41       37.17      4.74 o
   2   3  17       23.91       30.91      4.95 o
   3   3  17       63.37       59.98      6.21 o
   4   3  17        6.08        3.91      4.36 o
   5   3  17       33.92       33.51      5.81 o
   6   3  17       15.11       27.03      6.31 o
   7   3  17        9.69       12.26      6.18 o
  -7   4  17        7.75       20.75      6.98 o
  -6   4  17       23.50       14.77      6.66 o
  -5   4  17        7.68        6.70      5.79 o
  -4   4  17       78.05       71.41      8.46 o
  -3   4  17       57.65       66.94      8.03 o
  -2   4  17       14.53       19.44      5.48 o
  -1   4  17       58.16       58.41      5.97 o
   0   4  17      101.37      100.53      7.01 o
   1   4  17       59.44       79.04      7.07 o
   2   4  17       16.33       12.45      5.15 o
   3   4  17       57.61       66.02      7.34 o
   4   4  17       75.07       82.99      7.14 o
   5   4  17        8.36        9.04      4.98 o
   6   4  17       23.79       35.96      7.02 o
   7   4  17        7.84       18.27      6.64 o
  -6   5  17        0.19       -4.32      5.93 o
  -5   5  17       12.79       11.09      6.42 o
  -4   5  17       20.16       23.66      6.91 o
  -3   5  17       21.52       23.12      6.65 o
  -2   5  17        1.16       -0.57      5.32 o
  -1   5  17        4.72        7.12      4.29 o
   0   5  17        6.35       15.78      5.08 o
   1   5  17        4.62        4.95      4.82 o
   2   5  17        1.22       -0.99      4.60 o
   3   5  17       20.97       20.97      5.97 o
   4   5  17       19.92       22.85      6.16 o
   5   5  17       12.21        8.19      5.83 o
   6   5  17        0.18        5.16      6.94 o
  -5   6  17        3.91        8.32      6.54 o
  -4   6  17       41.17       57.53     15.24 o
  -3   6  17        9.91       16.28      7.06 o
  -2   6  17       52.73       75.22     10.28 o
  -1   6  17       12.82        3.34      6.84 o
   0   6  17      199.26      224.83     16.99 o
   1   6  17       12.50       13.70      5.60 o
   2   6  17       53.23       60.25      9.40 o
   3   6  17       10.01       12.38      5.96 o
   4   6  17       40.42       47.55      7.48 o
   5   6  17        4.12        3.26      5.86 o
  -4   7  17       23.79       36.61     12.75 o
  -3   7  17       15.92       17.89      7.76 o
  -2   7  17        3.67       13.26      7.77 o
  -1   7  17        1.43       -2.49      8.20 o
   0   7  17        0.91       -4.42      6.89 o
   1   7  17        1.45       -3.78      7.33 o
   2   7  17        3.75       -6.02      6.02 o
   3   7  17       15.69       21.76      6.86 o
   4   7  17       23.50       16.32      6.71 o
  -3   8  17       14.07       11.05      7.94 o
  -2   8  17       34.92       28.41      9.55 o
  -1   8  17        2.12        1.10      7.53 o
   0   8  17       69.16       92.04     12.59 o
   1   8  17        2.15       -5.60     10.54 o
   2   8  17       35.68       17.21     14.08 o
   3   8  17       13.96       22.54     10.97 o
   0   0  18       13.93        3.54      5.43 o
   1   0  18        4.73       13.42      4.42 o
   2   0  18      252.83      261.60     10.15 o
   3   0  18        1.44        1.24      5.24 o
   4   0  18       54.97       60.82      6.28 o
   5   0  18       10.06        5.00      5.11 o
   6   0  18       14.74       16.99      5.98 o
   7   0  18        4.65        8.87      5.76 o
  -7   1  18       11.50       11.06      6.93 o
  -6   1  18       33.25       50.92      8.22 o
  -5   1  18       15.33       17.54      6.61 o
  -4   1  18        8.38        7.72      5.91 o
  -3   1  18       22.80       21.02      5.38 o
  -2   1  18       25.65       35.89      5.26 o
  -1   1  18      123.69      143.55      7.85 o
   0   1  18      380.10      367.09     11.81 o
   1   1  18      123.02      119.40      7.46 o
   2   1  18       27.93       12.17      5.20 o
   3   1  18       22.10       11.64      4.60 o
   4   1  18        8.58       11.95      4.63 o
   5   1  18       15.83       14.82      5.65 o
   6   1  18       33.18       38.72      6.84 o
   7   1  18       11.66       16.99      6.43 o
  -7   2  18        1.07       -5.83      5.83 o
  -6   2  18       28.97       50.59      8.13 o
  -5   2  18        3.75        6.79      6.03 o
  -4   2  18       50.93       55.69     12.12 o
  -3   2  18       20.94       16.17      6.19 o
  -2   2  18      185.47      181.88      8.78 o
  -1   2  18        5.45       -0.11      7.42 o
   0   2  18      108.97      109.75      8.27 o
   1   2  18        4.95       -0.81      3.60 o
   2   2  18      185.68      186.77      8.79 o
   3   2  18       20.77        9.08      6.03 o
   4   2  18       50.54       56.14      6.32 o
   5   2  18        3.93        2.73      5.24 o
   6   2  18       28.06       38.70      6.91 o
   7   2  18        1.05        6.69      6.06 o
  -7   3  18       11.01        6.44      6.87 o
  -6   3  18       27.24       25.44      7.23 o
  -5   3  18        7.58        3.79      9.56 o
  -4   3  18       55.02       73.36     10.98 o
  -3   3  18        4.30        7.00      5.00 o
  -2   3  18       18.77       23.59      5.05 o
  -1   3  18       53.18       60.26      8.98 o
   0   3  18       28.89       24.15      4.91 o
   1   3  18       53.24       57.74      9.96 o
   2   3  18       20.11       17.73      5.19 o
   3   3  18        4.20        2.54      4.28 o
   4   3  18       53.11       67.60      6.77 o
   5   3  18        7.83       13.31      5.37 o
   6   3  18       27.33       40.62      7.25 o
   7   3  18       11.25       15.92      6.74 o
  -6   4  18       12.30       13.47      9.01 o
  -5   4  18        2.33       -3.16      5.73 o
  -4   4  18       22.82       24.84     13.58 o
  -3   4  18       54.39       57.67     10.98 o
  -2   4  18       75.14       77.01      6.74 o
  -1   4  18       12.57       11.31      4.93 o
   0   4  18       38.97       31.16      6.21 o
   1   4  18       13.09        9.93      5.14 o
   2   4  18       73.36       69.61      9.02 o
   3   4  18       54.55       68.38      7.72 o
   4   4  18       24.32       16.80      5.86 o
   5   4  18        2.69        1.94      5.29 o
   6   4  18       12.22        7.30      7.34 o
  -6   5  18        6.75        1.66      8.11 o
  -5   5  18       13.36        4.49     12.97 o
  -4   5  18       27.40       21.03      6.78 o
  -3   5  18       41.82       48.98      7.87 o
  -2   5  18       29.79       35.88      7.43 o
  -1   5  18       15.19       18.92      5.60 o
   0   5  18        6.48        2.92      5.10 o
   1   5  18       14.25       12.65      8.18 o
   2   5  18       30.24       32.08     11.43 o
   3   5  18       41.21       48.33      7.21 o
   4   5  18       26.53       15.12      6.17 o
   5   5  18       13.06       18.49      6.47 o
   6   5  18        6.99       -5.94      6.32 o
  -5   6  18        5.23        3.78      8.30 o
  -4   6  18       12.93       12.22      6.82 o
  -3   6  18       42.24       36.41      9.09 o
  -2   6  18       10.55        4.74      7.28 o
  -1   6  18       59.59       61.42     15.87 o
   0   6  18        4.10        2.16      5.29 o
   1   6  18       58.43       77.55      9.74 o
   2   6  18       10.36        7.61      6.97 o
   3   6  18       42.02       46.23      7.71 o
   4   6  18       12.34        7.77      6.17 o
   5   6  18        5.65        1.11      5.96 o
  -4   7  18        1.67       -4.28      7.33 o
  -3   7  18       15.06       11.52      8.27 o
  -2   7  18        5.15        2.19      7.20 o
  -1   7  18       15.23        4.01      7.61 o
   0   7  18       16.83        1.09      7.38 o
   1   7  18       15.09       32.11     13.81 o
   2   7  18        5.22        7.53      7.49 o
   3   7  18       15.14       10.90      8.84 o
   4   7  18        1.69        5.92      6.29 o
  -1   8  18       42.72       41.21     10.84 o
   0   8  18        0.29       -5.03     11.44 o
   1   8  18       42.86       49.44     15.62 o
   1   0  19      108.23      123.59      7.67 o
   2   0  19        3.27        7.16      5.23 o
   3   0  19       48.62       35.48      6.37 o
   4   0  19       14.07       25.76      6.23 o
   5   0  19        0.31       -1.33      6.15 o
   6   0  19        9.66       -3.33      6.18 o
   7   0  19        1.16       -6.73      6.73 o
  -7   1  19       17.72       21.84      7.70 o
  -6   1  19        3.85        3.99      6.57 o
  -5   1  19       87.37       97.66      9.82 o
  -4   1  19        2.42        3.51      5.61 o
  -3   1  19       71.04       68.65      9.03 o
  -2   1  19        6.26        8.03      4.54 o
  -1   1  19      157.06      156.80      8.42 o
   0   1  19       11.25       12.40      4.70 o
   1   1  19      157.48      155.02      8.31 o
   2   1  19        6.34        8.98      5.19 o
   3   1  19       70.09       79.08      7.66 o
   4   1  19        2.32        3.67      5.25 o
   5   1  19       88.20      100.86     10.17 o
   6   1  19        3.98        8.35      6.85 o
   7   1  19       17.87       17.31      8.46 o
  -6   2  19       19.36       16.38      6.93 o
  -5   2  19       12.44       13.36      6.64 o
  -4   2  19       10.50       13.56      6.64 o
  -3   2  19        8.80        8.57      5.41 o
  -2   2  19       12.30       11.81      5.11 o
  -1   2  19       51.58       59.42      6.71 o
   0   2  19        6.99        2.09      4.32 o
   1   2  19       52.37       42.95      7.71 o
   2   2  19       12.49       11.03      5.44 o
   3   2  19        8.99        4.48      5.37 o
   4   2  19       11.03       17.31      7.75 o
   5   2  19       12.26       13.98      5.86 o
   6   2  19       20.05       17.48      6.78 o
  -6   3  19       18.09       19.94      7.45 o
  -5   3  19       19.93       11.17      6.68 o
  -4   3  19       12.46       12.29      6.35 o
  -3   3  19       79.54       94.14      9.43 o
  -2   3  19       15.11       10.52      4.81 o
  -1   3  19       52.54       59.10      6.35 o
   0   3  19        9.51        7.35      4.57 o
   1   3  19       53.66       58.85      8.58 o
   2   3  19       14.23       15.22      7.15 o
   3   3  19       79.67       76.38      9.33 o
   4   3  19       11.89        9.00      5.53 o
   5   3  19       20.07       27.05      6.86 o
   6   3  19       18.11       22.56      6.86 o
  -6   4  19        0.79        2.70      6.69 o
  -5   4  19       28.05       45.69      8.25 o
  -4   4  19        8.38        4.38      6.42 o
  -3   4  19       10.00        4.83      6.08 o
  -2   4  19        3.81       -4.84      4.84 o
  -1   4  19        4.05        8.24      5.21 o
   0   4  19        1.16       -4.66      4.66 o
   1   4  19        4.32        0.26      6.20 o
   2   4  19        3.95        2.60      6.70 o
   3   4  19        9.45        3.59      6.33 o
   4   4  19        8.26        7.71      5.88 o
   5   4  19       28.12       26.74      8.29 o
   6   4  19        0.69        0.84      7.09 o
  -5   5  19        6.26       -8.19      8.88 o
  -4   5  19       14.25       18.62      7.29 o
  -3   5  19        5.93       15.67      6.91 o
  -2   5  19       68.22       72.05     20.02 o
  -1   5  19       35.86       48.13      8.25 o
   0   5  19       24.75       29.64      6.33 o
   1   5  19       36.19       45.17      8.60 o
   2   5  19       67.78       89.01     10.18 o
   3   5  19        6.52        7.57      6.96 o
   4   5  19       13.59       12.63     11.13 o
   5   5  19        6.32       -3.50      6.65 o
  -4   6  19       14.03       17.02      9.12 o
  -3   6  19       40.77       45.41     10.08 o
  -2   6  19        2.02        4.34      7.57 o
  -1   6  19        9.41       23.53      8.69 o
   0   6  19        8.65       10.74      6.60 o
   1   6  19        9.55       -0.17      6.62 o
   2   6  19        1.94       -4.02      6.54 o
   3   6  19       39.91       44.34      9.08 o
   4   6  19       14.55       20.57      8.14 o
  -2   7  19       48.94       59.49     11.61 o
  -1   7  19        0.39       -7.62      7.62 o
   0   7  19       50.42       77.74     18.03 o
   1   7  19        0.41      -10.97     10.97 o
   2   7  19       49.87       68.71     10.66 o
   0   0  20        0.26       17.35      8.36 o
   1   0  20       20.35       11.21      5.65 o
   2   0  20        0.61       -0.83      4.96 o
   3   0  20        5.66        9.16      5.80 o
   4   0  20        2.28       -3.55      5.79 o
   5   0  20        3.80        4.40      7.14 o
   6   0  20       15.62       12.82      7.65 o
  -6   1  20       27.54       39.32      8.50 o
  -5   1  20        8.55       16.07      7.07 o
  -4   1  20       66.98       62.12      8.81 o
  -3   1  20        4.92        5.13      5.32 o
  -2   1  20      154.06      163.51     10.07 o
  -1   1  20       27.12       28.48      5.62 o
   0   1  20      124.33      111.24      8.81 o
   1   1  20       26.43       30.74      7.45 o
   2   1  20      154.70      162.35     10.63 o
   3   1  20        4.66        9.24      5.57 o
   4   1  20       66.87       82.59     10.60 o
   5   1  20        8.76       16.74      7.37 o
   6   1  20       26.61       41.28      9.28 o
  -6   2  20        5.13       16.82      7.18 o
  -5   2  20        8.48        3.11      6.35 o
  -4   2  20       16.46        8.83      7.00 o
  -3   2  20        0.68        5.84      5.77 o
  -2   2  20       28.69       35.47      5.99 o
  -1   2  20       13.55       13.02      4.94 o
   0   2  20        3.94        4.56      5.18 o
   1   2  20       13.33       12.53      6.47 o
   2   2  20       28.71       32.65      7.81 o
   3   2  20        0.60        3.84      6.44 o
   4   2  20       16.83       22.19      6.31 o
   5   2  20        8.73       -6.24      6.37 o
   6   2  20        4.98       12.13     10.15 o
  -5   3  20        0.51        4.12      6.69 o
  -4   3  20       23.19       30.10      7.78 o
  -3   3  20       36.03       44.38      8.38 o
  -2   3  20       86.38       94.04      7.55 o
  -1   3  20        3.68       11.23      4.78 o
   0   3  20       28.01       15.25      6.63 o
   1   3  20        3.86       12.60      6.57 o
   2   3  20       88.30      109.48     10.61 o
   3   3  20       35.68       36.48      8.84 o
   4   3  20       23.03       33.04      8.17 o
   5   3  20        0.69       -7.23      8.48 o
  -5   4  20       23.04       14.53      7.37 o
  -4   4  20        2.57       10.75      6.92 o
  -3   4  20        0.91       13.48      6.83 o
  -2   4  20       20.47       22.19      6.22 o
  -1   4  20       10.39        4.37      5.45 o
   0   4  20        6.63       13.06      7.02 o
   1   4  20       10.19        9.12      7.28 o
   2   4  20       20.52       28.59      7.79 o
   3   4  20        0.98       -6.05      6.05 o
   4   4  20        2.40       14.33      7.80 o
   5   4  20       23.39       28.87     10.79 o
  -4   5  20       10.57       19.04      7.60 o
  -3   5  20       58.92       73.08     11.39 o
  -2   5  20        9.32       -0.55      7.85 o
  -1   5  20       30.72       48.15      8.61 o
   0   5  20        6.01       14.09      7.26 o
   1   5  20       30.84       34.87      8.44 o
   2   5  20        9.17       13.76      7.55 o
   3   5  20       59.44       77.21     14.25 o
   4   5  20        9.96        9.41     11.61 o
  -3   6  20        2.38       -0.73      7.77 o
  -2   6  20        7.38        8.00      8.10 o
  -1   6  20        0.58       10.25      8.50 o
   0   6  20        0.71        5.40     10.20 o
   1   6  20        0.65       -0.64      7.23 o
   2   6  20        7.32        9.96      8.09 o
   3   6  20        2.26       -8.44      8.44 o
   1   0  21       69.72       84.81      9.84 o
   2   0  21        0.84       -6.15      6.15 o
   3   0  21       22.86       16.45      8.13 o
   4   0  21       10.21       12.60      7.07 o
   5   0  21       21.47       15.71      9.81 o
  -5   1  21        3.20        6.49      7.21 o
  -4   1  21       14.17        2.18      6.74 o
  -3   1  21       56.46       71.67      8.27 o
  -2   1  21        3.94        4.44      5.55 o
  -1   1  21      102.29      113.85      9.23 o
   0   1  21        8.88       13.41      6.03 o
   1   1  21      103.02      124.79     10.91 o
   2   1  21        3.76        7.79      6.78 o
   3   1  21       56.39       63.02      9.30 o
   4   1  21       14.49       16.27      9.50 o
   5   1  21        2.80        2.33      7.09 o
  -5   2  21       44.82       53.95      9.25 o
  -4   2  21        3.22        5.27      6.96 o
  -3   2  21       16.35        8.97      8.72 o
  -2   2  21        8.00        4.54      5.75 o
  -1   2  21       38.75       61.14      8.84 o
   0   2  21       28.53       30.29      7.57 o
   1   2  21       38.50       46.74      8.42 o
   2   2  21        7.54        1.47      6.52 o
   3   2  21       16.96       17.69      7.50 o
   4   2  21        3.45        4.21      7.22 o
   5   2  21       44.67       69.18     12.78 o
  -5   3  21       20.86       25.05      9.83 o
  -4   3  21        3.79        8.85      7.27 o
  -3   3  21       46.49       63.12      9.28 o
  -2   3  21        4.65        6.21      6.79 o
  -1   3  21        3.63       -3.75      5.27 o
   0   3  21       31.67       50.59      8.81 o
   1   3  21        3.74       -1.96      6.55 o
   2   3  21        4.28       -0.93      6.57 o
   3   3  21       47.19       45.95     10.82 o
   4   3  21        4.15       -0.18      7.02 o
   5   3  21       20.04       19.35     10.65 o
  -4   4  21        3.47        3.54      8.58 o
  -3   4  21        4.91       10.80      7.54 o
  -2   4  21        8.41        2.97      7.83 o
  -1   4  21        7.70        8.79      6.17 o
   0   4  21       19.72       24.15     11.61 o
   1   4  21        8.00        1.30      7.13 o
   2   4  21        8.15        3.32      7.09 o
   3   4  21        5.09        3.94     13.97 o
   4   4  21        3.28       11.29     12.59 o
  -3   5  21        3.07       -1.16      8.05 o
  -2   5  21        3.29       -6.94      6.94 o
  -1   5  21        3.49        7.57      9.11 o
   0   5  21        1.13        1.35      7.20 o
   1   5  21        3.44        5.69      7.27 o
   2   5  21        3.58        5.55      7.29 o
   3   5  21        3.10       -6.73      6.73 o
  -1   6  21        1.21        0.78     11.93 o
   0   6  21       27.51       41.55     11.46 o
   1   6  21        1.32        2.15     17.32 o
   0   0  22      151.18      143.94     14.91 o
   1   0  22        6.78        3.73      6.78 o
   2   0  22       80.04       90.92     10.57 o
   3   0  22       13.20       10.06      7.13 o
   4   0  22       73.18       61.12     10.12 o
   5   0  22        3.57        9.63     15.42 o
  -4   1  22        3.94        5.72      9.04 o
  -3   1  22        5.39        2.36      6.95 o
  -2   1  22        5.93        6.99      6.79 o
  -1   1  22        0.54        5.26      6.59 o
   0   1  22       13.09       17.26      8.75 o
   1   1  22        0.51       -4.76      9.68 o
   2   1  22        5.67        1.72      7.94 o
   3   1  22        5.43        7.18      7.51 o
   4   1  22        3.90       16.16     10.48 o
  -4   2  22       33.87       48.84      9.18 o
  -3   2  22       16.98       28.91      8.32 o
  -2   2  22       37.61       44.89     10.15 o
  -1   2  22        2.54        6.15      8.04 o
   0   2  22       44.53       51.85      9.13 o
   1   2  22        2.81       -2.71      6.59 o
   2   2  22       38.27       28.27      8.24 o
   3   2  22       16.64       19.88      8.25 o
   4   2  22       33.32       40.15     11.67 o
  -4   3  22        7.58       10.19      7.67 o
  -3   3  22        9.38        7.69      7.54 o
  -2   3  22        3.89       -1.47     10.02 o
  -1   3  22        0.26       -0.49      8.96 o
   0   3  22        2.21       -3.80      6.21 o
   1   3  22        0.23       -6.11      6.11 o
   2   3  22        3.78        9.59      7.61 o
   3   3  22        9.11        9.27      7.83 o
   4   3  22        7.32       -1.28      9.72 o
  -3   4  22       15.25       20.91      9.83 o
  -2   4  22        9.11       19.73     10.55 o
  -1   4  22        6.80        5.91      9.24 o
   0   4  22       18.48       21.89      8.30 o
   1   4  22        7.24        4.58      7.43 o
   2   4  22        9.70       20.20      8.23 o
   3   4  22       14.90       11.34      8.21 o
  -1   5  22        0.77        7.68      9.24 o
   0   5  22       14.84       20.05     14.97 o
   1   5  22        0.82       -1.52      7.25 o
   1   0  23       62.78       73.81     12.99 o
   2   0  23        5.20        9.78      7.55 o
   3   0  23       83.64      116.83     14.65 o
  -3   1  23        7.51        6.50      9.87 o
  -2   1  23        3.56       -3.49      7.13 o
  -1   1  23       14.11       27.37     12.31 o
   0   1  23        0.11        0.38     10.49 o
   1   1  23       13.86       25.78      8.16 o
   2   1  23        3.56        3.58      7.81 o
   3   1  23        7.64       28.95      8.78 o
  -3   2  23       36.88       54.55     12.29 o
  -2   2  23       14.18       37.90     15.08 o
  -1   2  23       25.57       22.80      9.92 o
   0   2  23       23.53       13.54      8.08 o
   1   2  23       26.16       16.67      8.17 o
   2   2  23       13.51       12.58      8.03 o
   3   2  23       36.86       50.69     10.54 o
  -2   3  23        0.67        0.30     12.44 o
  -1   3  23        2.29       24.02     13.83 o
   0   3  23        4.10       -7.27      7.40 o
   1   3  23        2.13       -4.15      6.91 o
   2   3  23        0.69       -6.90      6.90 o
   0   4  23        5.19        7.30      7.49 o
   0   0  24       34.28       25.34     15.15 o
   1   0  24        0.50        1.57      8.74 o
   2   0  24        1.30        2.19      7.85 o
  -1   1  24        0.61       -8.42      8.42 o
   0   1  24       50.00       61.99     12.72 o
   1   1  24        0.64       -6.93      6.93 o
  -1   2  24       12.22       10.51      9.86 o
   0   2  24       26.93       27.41     11.27 o
   1   2  24       11.83        8.75      8.65 o
 
